# Supplementary material for: Omics Analyses of Stromal Cells from ACM Patients Reveal Alterations in Chromatin Organization and Mitochondrial Homeostasis
Source: Int J Mol Sci. 2023 Jun 12;24(12):10017. doi: 10.3390/ijms241210017 (PMC10298442; doi:10.3390/ijms241210017)
Supplement: Supplementary file 1 [file ijms-24-10017-s001.zip]

Archive with 4 entries (4 files):
- Supplementary Table S4 and Table S5.pdf
- Table S1_Methyl.xlsx
- Table S2_RNA.xlsx
- Table S3_NET.xlsx
