# Supplementary material for: Omics Analyses of Stromal Cells from ACM Patients Reveal Alterations in Chromatin Organization and Mitochondrial Homeostasis
Source: Int J Mol Sci. 2023 Jun 12;24(12):10017. doi: 10.3390/ijms241210017 (PMC10298442; doi:10.3390/ijms241210017)
Supplement: Supplementary file 1 [file ijms-24-10017-s001.zip › Table S1_Methyl.xlsx]

## Sheet: Foglio1
Table S1: Methylome analysis
Base	Reads meth/tot reads (%)	p-value	Annotation	ACM/HC
12-35615006-35615006	0.583333	0.00088425	satellite repeats - centromere	2.53471
MT-4532-4532	0	0.00213444	GENE MT-ND2	-1.03717
MT-15812-15812	0	0.00264439	GENE MT-CYB	-0.896635
MT-6689-6689	0	0.00606801	GENE MT-CO1	1.61325
MT-6656-6656	0	0.010716	GENE MT-CO1	1.77231
MT-4847-4847	0	0.0127103	GENE MT-ND2	10.2686
21-7931075-7931075	0.333333	0.0146971	intergenic - simple repeats	-15.3663
MT-13642-13642	0	0.0152607	GENE MT-ND5	1.58943
4-49290809-49290809	0.5	0.0162308	intergenic - centromere	2.38661
MT-2825-2825	0	0.0165442	GENE MT-RNR2	1.0844
MT-16412-16412	0	0.0169584	intergenic	1.11499
12-35614971-35614971	0.5	0.0184178	satellite repeats - centromere	2.31953
MT-7341-7341	0	0.018585	GENE MT-ATP8A1	-1.35936
16-46387764-46387764	0	0.0188249	intergenic	2.41492
MT-13726-13726	0	0.020436	GENE MT-ND5	-0.984169
21-7943844-7943844	0.0833333	0.0205545	intergenic - simple repeats	-3.76336
MT-10203-10203	0	0.0228542	GENE MT-ND3	-0.60853
MT-526-526	0	0.024092	intergenic	1.24342
MT-8387-8387	0	0.0247861	GENE ATP8A1	-0.476386
21-7924207-7924207	0.333333	0.0273894	intergenic - simple repeats	-3.33549
MT-1024-1024	0	0.0291354	GENE MT-RNR1	1.0311
21-9146400-9146400	0	0.0299137	intergenic	-2.44485
MT-4491-4491	0	0.0304011	GENE MT-ND2	-0.650665
21-7928735-7928735	0.0833333	0.0311875	intergenic - simple repeats	-3.27584
9-63793790-63793790	0.166667	0.0316841	intergenic	-3.76644
MT-9381-9381	0	0.031866	GENE MT-CO3	0.820665
MT-1787-1787	0	0.0319079	GENE MT-RNR2	0.923093
MT-6851-6851	0	0.0322999	GENE MT-CO1	2.12966
21-7917341-7917341	0.416667	0.0327417	intergenic - simple repeats	-3.06693
MT-6569-6569	0	0.0350391	GENE MT-CO1	2.43077
21-7929985-7929985	0	0.0352858	intergenic - simple repeats	-2.63261
21-7931966-7931966	0.416667	0.0361318	intergenic - simple repeats	-2.89335
MT-3909-3909	0	0.0361463	GENE MT-ND1	1.60359
1-629824-629824	0	0.0364388	intergenic	2.31716
21-7931175-7931175	0	0.0370801	intergenic - simple repeats	-3.10104
MT-6243-6243	0	0.0372337	GENE MT-CO1	0.875095
10-125926683-125926683	0.0833333	0.0387888	FANK1 gene	-2.7895
21-7932005-7932005	0.416667	0.0390875	intergenic - simple repeats	-2.68917
1-125181400-125181400	1	0.0391309	intergenic - simple repeats - centromere	-0.224046
20-29507351-29507351	0.0833333	0.0397054	intergenic	-13.0494
MT-13759-13759	0	0.039734	GENE MT-ND5	-0.788518
1-125177123-125177123	1	0.039967	intergenic - simple repeats - centromere	-0.225853
4-49514503-49514503	0.0833333	0.0401282	intergenic	12.9888
MT-12406-12406	0	0.0408719	GENE MT-ND5	-0.347213
21-7921600-7921600	0.0833333	0.0433985	intergenic - simple repeats	-3.08603
1-125184086-125184086	1	0.0437364	intergenic - simple repeats - centromere	-0.349281
21-7917486-7917486	0.416667	0.0438648	intergenic - simple repeats	-2.78242
21-7941486-7941486	0.416667	0.0441226	intergenic - simple repeats	-2.59502
16-34585800-34585800	0.916667	0.0443272	intergenic	-0.331727
2-90388570-90388570	0.583333	0.0443325	intergenic	-1.66556
21-7924252-7924252	0	0.0444457	intergenic - simple repeats	-4.07489
1-143218902-143218902	1	0.0446593	intergenic - simple repeats	-0.300404
MT-9752-9752	0	0.0451813	GENE MT-CO3	1.15389
MT-9383-9383	0	0.0451982	GENE MT-CO3	0.783901
21-10412539-10412539	0.416667	0.045444	intergenic	-2.54103
1-143203617-143203617	1	0.0457348	intergenic - simple repeats	-0.343102
21-7941522-7941522	0.416667	0.0457634	intergenic - simple repeats	-2.55521
21-7941471-7941471	0.416667	0.0464269	intergenic - simple repeats	-2.6344
MT-15699-15699	0	0.0467241	GENE MT-ND5	-0.718757
21-7928095-7928095	0.416667	0.0476197	intergenic - simple repeats	-2.78283
MT-16455-16455	0	0.0480131	intergenic	0.921464
21-7931960-7931960	0.416667	0.0484473	intergenic - simple repeats	-2.68258
MT-9445-9445	0	0.048542	GENE MT-CO3	0.796282
MT-6572-6572	0	0.0486869	GENE MT-CO1	1.17757
MT-6951-6951	0	0.0489115	GENE MT-CO1	-0.541903
1-143218713-143218713	0.25	0.0493417	intergenic - simple repeats	-15.0963
1-143218638-143218638	0.25	0.0493638	intergenic - simple repeats	-14.815
21-7941531-7941531	0.416667	0.0494096	intergenic - simple repeats	-2.47481
21-8219652-8219652	0	0.0495356	FP671120.4 gene	-11.7923
7-58771450-58771450	0.25	0.0495498	intergenic - satellite repeats - centromere	15.1233
Y-11534673-11534673	0.25	0.0497188	intergenic	-14.1129
2-90388538-90388538	0.25	0.0499211	intergenic	-15.191
1-121401117-121401117	0.25	0.0499754	LINC02798 gene	-15.3257
1-143218697-143218697	0.25	0.0501041	intergenic - simple repeats	-14.9655
1-143222160-143222160	0.25	0.0506014
16-32332306-32332306	0	0.0506948
16-46397030-46397030	0	0.0507632
X-115726716-115726716	0.25	0.0507943
X-115726724-115726724	0.25	0.0510911
20-31061429-31061429	0.0833333	0.0511424
20-31066881-31066881	0	0.051179
1-143254961-143254961	0.25	0.051179
1-143218687-143218687	0.25	0.0514733
21-7940422-7940422	0.25	0.0517122
21-7919087-7919087	0.25	0.0518203
1-143256779-143256779	1	0.0518882
22-12177754-12177754	0.25	0.0520805
1-143230230-143230230	0.25	0.0521575
22-11814843-11814843	0.25	0.0523468
22-10639344-10639344	0.166667	0.0523483
2-90395793-90395793	0.25	0.0524143
21-7931090-7931090	0.416667	0.0526255
21-7923157-7923157	0.416667	0.0528297
X-115726575-115726575	0.25	0.0529187
MT-10586-10586	0	0.0532163
10-38528288-38528288	0.25	0.0539346
21-7937340-7937340	0.25	0.0539681
2-90388190-90388190	0.25	0.05398
20-31054468-31054468	0	0.0542035
21-7931035-7931035	0.166667	0.0549294
8-45833656-45833656	0.25	0.0549359
22-11814854-11814854	0.25	0.0550462
2-90400410-90400410	0.25	0.0551064
21-7950791-7950791	0.25	0.0558124
12-5932382-5932382	0.25	0.0558749
21-7928681-7928681	0.416667	0.0561436
12-5932604-5932604	0.583333	0.0561508
21-8554348-8554348	0	0.0561954
21-7931205-7931205	0.166667	0.056473
21-7931485-7931485	0.0833333	0.0565072
1-143249767-143249767	0.25	0.0565251
12-5932530-5932530	0.583333	0.057088
MT-10426-10426	0	0.0574239
MT-2642-2642	0	0.0577331
4-49514473-49514473	0	0.0578523
21-7941501-7941501	0.416667	0.0578571
9-40595888-40595888	0	0.057987
MT-171-171	0	0.0580086
1-143222033-143222033	0.25	0.0580098
2-90388548-90388548	0.416667	0.0581627
X-115726703-115726703	0.25	0.0584233
MT-1786-1786	0	0.0586905
2-90392383-90392383	0.25	0.0588631
X-115726696-115726696	0.25	0.0593251
MT-7336-7336	0	0.0593674
MT-4126-4126	0	0.0594231
4-49255499-49255499	0	0.059541
21-7954664-7954664	0.0833333	0.0597057
10-38528353-38528353	0.0833333	0.0597777
16-34573158-34573158	0.0833333	0.0599121
MT-3955-3955	0	0.059999
21-7937091-7937091	0.416667	0.0604731
4-49514446-49514446	0.166667	0.0605683
MT-8386-8386	0	0.0609386
16-34586660-34586660	1	0.0609866
MT-2202-2202	0	0.0615794
MT-9785-9785	0	0.0616987
21-7935396-7935396	0.416667	0.0617066
21-7933823-7933823	0.0833333	0.0628622
1-125182645-125182645	0.75	0.0637815
MT-7463-7463	0	0.0639185
21-7921211-7921211	0.0833333	0.0640344
4-50662320-50662320	0.416667	0.0642917
21-7953709-7953709	0	0.0647052
21-7936040-7936040	0.333333	0.0648169
1-143185314-143185314	1	0.0657429
1-125174087-125174087	0.916667	0.0657948
21-7940367-7940367	0.416667	0.0661256
1-125174097-125174097	0.916667	0.0665105
21-7943934-7943934	0.0833333	0.066518
21-8452603-8452603	0.416667	0.0669865
5-176037383-176037383	0.25	0.0677632
1-125178828-125178828	1	0.0678498
17-23190261-23190261	0	0.0683018
2-91473477-91473477	0.416667	0.0685364
21-7937416-7937416	0.25	0.0689967
1-125178428-125178428	1	0.0700967
10-41845702-41845702	0.416667	0.0702138
10-41848647-41848647	0.583333	0.0706025
21-7942955-7942955	0.333333	0.070799
21-8420808-8420808	0.583333	0.0712741
MT-10182-10182	0	0.0720662
10-41848702-41848702	0.583333	0.072162
22-11814835-11814835	0.166667	0.0725925
10-42091864-42091864	0.583333	0.0728287
21-9146558-9146558	0.25	0.0733525
1-143239838-143239838	0.833333	0.0742113
22-11266411-11266411	0.166667	0.0742434
22-10640688-10640688	0	0.075705
21-7931246-7931246	0.25	0.0765696
21-7932175-7932175	0.416667	0.0766744
Y-56686793-56686793	0.0833333	0.0766971
20-29508876-29508876	0	0.0768834
16-32335049-32335049	0.166667	0.077731
21-8452594-8452594	0.416667	0.0777797
MT-6563-6563	0	0.0780791
4-49514517-49514517	0.416667	0.0783428
1-143252721-143252721	1	0.0787382
1-143220258-143220258	1	0.0788348
MT-9827-9827	0	0.0790714
1-125181566-125181566	1	0.0796848
10-41848692-41848692	0.416667	0.0808063
16-46401599-46401599	1	0.081298
1-143262657-143262657	1	0.0819756
MT-8855-8855	0	0.082063
1-125174078-125174078	0.833333	0.0821937
1-143254633-143254633	1	0.0825671
1-143201266-143201266	0.75	0.0825684
1-143256531-143256531	0.416667	0.0827216
21-7931281-7931281	0.333333	0.0827295
10-41845692-41845692	0.416667	0.0827396
12-36135879-36135879	0.583333	0.0831112
16-46395048-46395048	1	0.0849815
16-46399426-46399426	0	0.0851827
4-50662324-50662324	0.416667	0.0854097
1-143263306-143263306	0.75	0.0855318
21-7943874-7943874	0	0.0859546
MT-1916-1916	0	0.0864694
21-7954559-7954559	0.416667	0.0865367
16-33063245-33063245	0	0.0866492
1-143266935-143266935	1	0.0869462
1-143502176-143502176	0.25	0.0869867
1-125174055-125174055	0.666667	0.087502
MT-1664-1664	0	0.0876472
20-31061658-31061658	0.25	0.0876637
1-125182324-125182324	1	0.0878827
9-40599210-40599210	0.0833333	0.0882722
MT-16428-16428	0	0.0885945
1-125183691-125183691	1	0.0893803
1-143243247-143243247	0	0.0898496
21-7930196-7930196	0.333333	0.0903182
22-12887717-12887717	0.0833333	0.0903605
MT-6854-6854	0	0.090519
16-46391296-46391296	0.583333	0.0913422
MT-7131-7131	0	0.0920964
16-46392439-46392439	1	0.0924706
16-34581953-34581953	0	0.0925263
10-42091851-42091851	0.583333	0.0931146
16-46399098-46399098	1	0.0931446
1-143256460-143256460	0.583333	0.0936779
Y-56674269-56674269	0.0833333	0.0942355
17-26604023-26604023	0.166667	0.0946889
10-42080674-42080674	0.916667	0.0953992
21-8220776-8220776	0.416667	0.0954637
21-8465232-8465232	1	0.0955519
MT-4440-4440	0	0.0956666
21-7940708-7940708	0.416667	0.0956993
22-11814812-11814812	0.416667	0.0961616
20-31060649-31060649	0.0833333	0.096853
1-143262840-143262840	1	0.0969952
16-34595497-34595497	0.916667	0.0969975
16-46388992-46388992	1	0.0971386
4-49290921-49290921	0.583333	0.0975963
MT-2541-2541	0	0.0984101
21-7919726-7919726	0.5	0.0989859
21-7941302-7941302	0.333333	0.0992283
10-41848715-41848715	0.583333	0.0993514
1-143247201-143247201	1	0.0994238
1-125177093-125177093	1	0.099626
4-49316968-49316968	0	0.0998799
1-143246927-143246927	0	0.0999355
21-8420794-8420794	0.583333	0.100068
2-91560729-91560729	0.333333	0.100099
10-42070716-42070716	0.916667	0.100585
21-7940407-7940407	0.333333	0.101335
1-143230993-143230993	1	0.10165
1-143220567-143220567	1	0.101735
1-125183701-125183701	1	0.102182
MT-6054-6054	0	0.102429
1-143217403-143217403	1	0.102454
16-34595617-34595617	0.0833333	0.102593
20-31064744-31064744	0	0.102718
10-42080612-42080612	0.916667	0.102761
5-176037212-176037212	0.0833333	0.102833
4-50676966-50676966	0.416667	0.102838
1-143230866-143230866	1	0.10313
MT-12736-12736	0	0.103503
22-12174761-12174761	0	0.103626
21-7941311-7941311	0.333333	0.103646
21-10708730-10708730	0.0833333	0.103753
MT-11389-11389	0	0.104004
1-125182824-125182824	0.916667	0.104317
1-143254656-143254656	1	0.104904
MT-14680-14680	0	0.104931
MT-8648-8648	0	0.104958
1-125181536-125181536	1	0.10526
MT-1769-1769	0	0.105374
21-10708790-10708790	0	0.105578
1-143201288-143201288	0.75	0.106546
1-143217441-143217441	1	0.106627
1-143198492-143198492	1	0.106742
16-32334571-32334571	0	0.106797
1-143262824-143262824	1	0.107207
10-42080505-42080505	0.916667	0.107324
1-143219780-143219780	1	0.107348
1-143222491-143222491	1	0.107431
1-143256537-143256537	0.416667	0.107748
4-50676975-50676975	0.416667	0.108184
16-46400926-46400926	0.666667	0.108382
2-87365261-87365261	0.333333	0.108409
MT-7331-7331	0	0.108472
1-143185188-143185188	1	0.108661
16-34583618-34583618	1	0.108796
21-7920006-7920006	0.25	0.108803
21-8462308-8462308	0.416667	0.108909
MT-709-709	0	0.109053
1-125179174-125179174	1	0.109261
MT-14159-14159	0	0.109323
21-7933289-7933289	0.416667	0.109472
1-125184014-125184014	1	0.109523
16-34581610-34581610	0.916667	0.109608
21-7949166-7949166	0.0833333	0.109924
20-31068225-31068225	0.0833333	0.110234
21-7922024-7922024	0.5	0.110276
MT-10197-10197	0	0.110763
MT-3697-3697	0	0.111067
1-143185178-143185178	1	0.111238
2-90382448-90382448	0.416667	0.111399
MT-163-163	0	0.111976
21-7930015-7930015	0.0833333	0.113145
1-125178838-125178838	1	0.113187
21-7948881-7948881	0.416667	0.113394
MT-8141-8141	0	0.113833
21-9257508-9257508	0	0.114014
1-143255895-143255895	1	0.1141
1-143252877-143252877	1	0.114126
8-45833647-45833647	0.25	0.114146
1-143255843-143255843	1	0.11442
1-125181439-125181439	1	0.11467
21-7928485-7928485	0.5	0.114701
1-143186993-143186993	1	0.114864
2-90390948-90390948	0.166667	0.114881
MT-9773-9773	0	0.115028
4-50662277-50662277	0.416667	0.116154
1-125174068-125174068	0.666667	0.116523
1-143218889-143218889	1	0.11656
1-125176885-125176885	0.916667	0.116683
1-144140470-144140470	0.333333	0.117013
MT-10201-10201	0	0.11702
MT-2001-2001	0	0.11711
MT-14963-14963	0	0.117174
16-32335169-32335169	0.25	0.117351
1-143232367-143232367	1	0.118449
15-20309585-20309585	0	0.11855
1-143262775-143262775	1	0.118648
MT-3901-3901	0	0.119183
MT-6573-6573	0	0.119228
21-7937097-7937097	0.416667	0.1193
16-46389015-46389015	1	0.119325
22-12176555-12176555	0.333333	0.119672
1-125183844-125183844	1	0.120024
16-46389899-46389899	1	0.120767
16-34595545-34595545	1	0.120786
10-38528328-38528328	0.166667	0.120841
22-11065311-11065311	0.666667	0.12086
16-46387720-46387720	0.916667	0.121112
1-125182418-125182418	0.75	0.12128
1-143185197-143185197	1	0.121803
10-41907939-41907939	0.166667	0.121897
16-46401112-46401112	1	0.12205
1-125178978-125178978	1	0.12233
MT-2571-2571	0	0.122448
1-143193448-143193448	0.583333	0.122619
MT-8148-8148	0	0.122729
16-46389002-46389002	1	0.122747
16-46389371-46389371	1	0.122765
1-143252711-143252711	1	0.122785
1-143222043-143222043	0.416667	0.12284
21-7949156-7949156	0.0833333	0.123094
21-7932130-7932130	0.5	0.123345
21-7932360-7932360	0.333333	0.123563
MT-6190-6190	0	0.123789
MT-7160-7160	0	0.123804
1-143218455-143218455	1	0.123961
16-34584968-34584968	0.583333	0.124119
1-143267033-143267033	1	0.124398
10-42078565-42078565	0.916667	0.124448
15-20309613-20309613	0	0.124463
1-143255624-143255624	1	0.12475
1-143214927-143214927	1	0.124757
1-143187621-143187621	0.333333	0.125058
16-34585751-34585751	1	0.125306
21-7941251-7941251	0.0833333	0.125933
16-46395025-46395025	1	0.125948
1-125182619-125182619	0.75	0.126198
MT-8020-8020	0	0.126274
1-143217546-143217546	1	0.127033
MT-12192-12192	0	0.127365
MT-4541-4541	0	0.128233
16-46387426-46387426	0.916667	0.128247
MT-3985-3985	0	0.12882
MT-6839-6839	0	0.129194
1-143187644-143187644	0.333333	0.130147
21-7940392-7940392	0.333333	0.130423
1-125174143-125174143	0.916667	0.130461
21-7920251-7920251	0.416667	0.130824
1-143201272-143201272	0.75	0.131501
MT-9489-9489	0	0.131595
MT-6824-6824	0	0.131988
1-143239682-143239682	1	0.132017
1-125182815-125182815	1	0.132071
MT-3254-3254	0	0.132157
1-143255712-143255712	1	0.132268
1-143222034-143222034	0.25	0.132843
16-32807851-32807851	0	0.132989
21-7930570-7930570	0.416667	0.133056
16-34572752-34572752	0.75	0.133207
1-143264830-143264830	0.75	0.133208
1-143214904-143214904	1	0.13331
10-42080495-42080495	0.916667	0.133451
10-42070918-42070918	0.916667	0.133591
1-143252847-143252847	1	0.133824
1-143206759-143206759	0.5	0.133901
1-125182359-125182359	0.333333	0.134017
16-34587009-34587009	1	0.13402
16-46387550-46387550	1	0.134562
1-144140453-144140453	0.25	0.134609
1-143252857-143252857	1	0.134811
16-34595558-34595558	1	0.134843
Y-56748200-56748200	0	0.13486
MT-315-315	0	0.135275
4-49107464-49107464	0.0833333	0.135332
1-143256090-143256090	1	0.135368
10-42079391-42079391	0.5	0.135465
21-10708911-10708911	0.25	0.135582
16-46400570-46400570	1	0.135703
17-23068933-23068933	0.666667	0.13577
MT-809-809	0	0.136065
1-143254545-143254545	1	0.136327
MT-14930-14930	0	0.136391
21-7949615-7949615	0	0.136493
16-32807094-32807094	0.166667	0.136751
1-125182864-125182864	1	0.136829
21-8234507-8234507	1	0.137429
21-7930190-7930190	0.25	0.137498
1-143240170-143240170	1	0.13765
1-143193132-143193132	0.833333	0.137714
MT-1389-1389	0	0.137959
1-125179344-125179344	1	0.13797
1-143255931-143255931	1	0.13861
17-26603885-26603885	1	0.138801
1-125181556-125181556	1	0.138801
1-143218328-143218328	1	0.138841
21-7928195-7928195	0	0.139122
1-143201246-143201246	0.75	0.13919
1-125180184-125180184	1	0.13946
21-9528585-9528585	0.166667	0.139486
1-125181754-125181754	1	0.13953
1-143264437-143264437	1	0.139602
16-46392775-46392775	1	0.139669
1-125177136-125177136	0.916667	0.140494
1-125183714-125183714	1	0.140565
21-7919861-7919861	0.5	0.140595
16-34585953-34585953	1	0.140686
1-143215948-143215948	1	0.140698
16-46388764-46388764	1	0.140702
16-46391221-46391221	1	0.140714
10-42077803-42077803	0.916667	0.140764
21-7947110-7947110	0.333333	0.141173
MT-6840-6840	0	0.141737
1-143255637-143255637	1	0.141808
16-34585969-34585969	1	0.141867
MT-13669-13669	0	0.14195
10-42079862-42079862	0.666667	0.142215
21-8461429-8461429	0.416667	0.142217
21-10735607-10735607	0.25	0.142421
21-7916315-7916315	0.333333	0.142449
20-31072799-31072799	0	0.142553
21-7928630-7928630	0.333333	0.142583
16-46390254-46390254	1	0.142923
21-7920021-7920021	0.5	0.143046
2-90400120-90400120	0.333333	0.143125
1-143254512-143254512	1	0.143146
16-34592888-34592888	1	0.143291
1-143220277-143220277	1	0.143314
1-143266059-143266059	0.833333	0.143322
21-7930585-7930585	0.5	0.143923
1-143223485-143223485	0.333333	0.143947
1-143216568-143216568	1	0.144151
1-125179141-125179141	1	0.144398
1-143216679-143216679	1	0.144575
21-7916332-7916332	0.25	0.144593
21-9529191-9529191	0.0833333	0.144627
16-46390615-46390615	1	0.144657
10-41849777-41849777	1	0.144727
21-9926800-9926800	0	0.144928
15-20653184-20653184	0.166667	0.144929
1-143246207-143246207	0.166667	0.14493
15-20317076-20317076	0.166667	0.144932
21-8438772-8438772	0.166667	0.144933
2-90401631-90401631	0.166667	0.144941
21-9020354-9020354	0.166667	0.144943
1-143222170-143222170	0.166667	0.144946
1-143246184-143246184	0.166667	0.144948
21-7950822-7950822	0	0.14495
1-121400442-121400442	0.166667	0.144951
Y-56723500-56723500	0	0.144952
5-49646162-49646162	0.166667	0.144954
1-143222190-143222190	0.166667	0.144956
Y-56761686-56761686	0.0833333	0.144958
10-5598411-5598411	0.166667	0.14497
16-32332042-32332042	0	0.144973
1-143214098-143214098	0.166667	0.144981
10-5598374-5598374	0.166667	0.144983
7-62272607-62272607	0	0.144986
1-143191637-143191637	0.166667	0.144991
1-125181399-125181399	0.166667	0.144992
15-22305963-22305963	0	0.144995
1-125181364-125181364	0.916667	0.144998
7-58771303-58771303	0.166667	0.145013
1-125175386-125175386	0.166667	0.145024
17-25788615-25788615	0.166667	0.145039
10-42083395-42083395	0.166667	0.14504
15-20652629-20652629	0.166667	0.145057
21-7922768-7922768	0	0.145063
2-90380714-90380714	0.166667	0.145065
17-25788624-25788624	0.166667	0.145066
4-49510636-49510636	0.166667	0.145086
1-125178385-125178385	0.166667	0.145087
17-23190457-23190457	0.166667	0.145087
21-8438791-8438791	0.166667	0.145088
Y-11552006-11552006	0.166667	0.145091
15-20395630-20395630	0.166667	0.145094
21-8438778-8438778	0.166667	0.145102
22-12081111-12081111	0	0.145112
1-143202403-143202403	0.166667	0.145116
21-8438746-8438746	0.166667	0.145118
2-94283560-94283560	0	0.145125
2-133812070-133812070	0.166667	0.14514
Y-11551906-11551906	0.166667	0.145145
1-143265211-143265211	0.166667	0.145162
1-143246194-143246194	0.166667	0.145176
2-87361515-87361515	0.166667	0.145176
21-8219682-8219682	0.333333	0.145176
1-143262026-143262026	0.166667	0.145209
Y-11544958-11544958	0.166667	0.145215
1-143254971-143254971	0.166667	0.14523
21-6360794-6360794	0.166667	0.145235
10-5598251-5598251	0.166667	0.14524
1-125182697-125182697	0.166667	0.145246
21-8454236-8454236	0.166667	0.145247
1-143222042-143222042	0.166667	0.145249
1-125178483-125178483	0.166667	0.145249
21-7919701-7919701	0.166667	0.145257
1-143218648-143218648	0.166667	0.14526
21-8438787-8438787	0.166667	0.145272
2-90400482-90400482	0.166667	0.145304
1-143256596-143256596	0.166667	0.145328
4-49513270-49513270	0.166667	0.14536
21-7917531-7917531	0.166667	0.14536
1-143222196-143222196	0.166667	0.14541
21-7925901-7925901	0.166667	0.145418
10-41850914-41850914	0.166667	0.145523
21-8453085-8453085	0.166667	0.145541
11-122092309-122092309	0.166667	0.145544
1-125183129-125183129	0.166667	0.145559
7-60032652-60032652	0.166667	0.14556
10-42102681-42102681	0.166667	0.145576
1-143254581-143254581	1	0.145586
10-41848578-41848578	0.166667	0.145624
MT-9818-9818	0	0.145641
1-125182966-125182966	0.166667	0.145641
1-143256815-143256815	1	0.145647
2-90401644-90401644	0.166667	0.145658
4-49317004-49317004	0.166667	0.145676
16-46388600-46388600	1	0.145682
10-42082789-42082789	0.166667	0.145692
10-42075505-42075505	0.166667	0.145699
4-49513290-49513290	0.166667	0.145711
10-42077628-42077628	0.166667	0.145751
1-143232377-143232377	1	0.14579
15-20308478-20308478	0	0.145793
1-125183165-125183165	0.166667	0.145797
21-8419754-8419754	0.166667	0.145817
21-7931005-7931005	0.0833333	0.145821
1-143253234-143253234	1	0.145827
21-8438760-8438760	0	0.145829
1-125177087-125177087	1	0.145832
21-7929095-7929095	0.166667	0.145832
1-125180802-125180802	0.166667	0.145863
1-143202413-143202413	0.166667	0.145906
21-7937519-7937519	0.5	0.145954
2-90400492-90400492	0.166667	0.14599
15-20664962-20664962	0.166667	0.146042
2-87361484-87361484	0.166667	0.146074
1-125183155-125183155	0.166667	0.146095
4-49513257-49513257	0.166667	0.146104
1-125183135-125183135	0.166667	0.146242
1-143212660-143212660	0.166667	0.146261
1-125178473-125178473	0.166667	0.146297
1-143219647-143219647	1	0.146298
21-9877189-9877189	0	0.146305
15-20317084-20317084	0.166667	0.146341
1-125178381-125178381	0.166667	0.14641
15-21548214-21548214	0	0.146421
10-42066795-42066795	0.916667	0.146427
21-8438753-8438753	0.166667	0.146428
Y-11552011-11552011	0.166667	0.146438
1-143221483-143221483	0.166667	0.146471
1-143218674-143218674	0.166667	0.146528
9-45322939-45322939	0.166667	0.146628
1-125179754-125179754	0.166667	0.146719
1-143240189-143240189	1	0.146742
15-20395622-20395622	0.166667	0.146802
10-42077614-42077614	0.166667	0.146825
10-42097870-42097870	0.166667	0.146866
21-7929011-7929011	0.166667	0.146915
1-143210875-143210875	0.166667	0.146925
2-89812303-89812303	0.166667	0.147157
21-8438731-8438731	0.166667	0.147191
1-143255879-143255879	1	0.147213
15-20395550-20395550	0	0.147226
16-46390908-46390908	0.666667	0.147256
1-143220267-143220267	1	0.14737
1-125179764-125179764	0.166667	0.147486
10-42079936-42079936	1	0.147507
22-12178104-12178104	0.166667	0.147513
1-143233256-143233256	0.166667	0.147571
16-46394574-46394574	1	0.147599
22-11814172-11814172	0.166667	0.147624
1-143186961-143186961	1	0.147652
9-40981012-40981012	0.166667	0.147693
1-143235766-143235766	0.166667	0.147831
1-143245588-143245588	0	0.147887
16-32284643-32284643	0	0.147939
16-46398484-46398484	0.583333	0.147956
1-143212322-143212322	0.166667	0.148039
1-125183087-125183087	0.166667	0.1481
10-42070306-42070306	0.166667	0.148182
MT-10775-10775	0	0.148209
16-46391378-46391378	1	0.148222
21-8435037-8435037	0	0.148254
21-7929090-7929090	0.166667	0.148306
16-46398173-46398173	0.166667	0.14832
2-90400469-90400469	0.166667	0.148361
21-9528513-9528513	0.166667	0.148445
21-7925796-7925796	0.0833333	0.148446
15-20416270-20416270	0.166667	0.148463
21-7922828-7922828	0.166667	0.148629
4-50677075-50677075	0.416667	0.148724
10-42070950-42070950	0.916667	0.148729
1-143212179-143212179	0.166667	0.148772
17-22977652-22977652	0.166667	0.148778
1-143233282-143233282	0.166667	0.148827
1-143265298-143265298	0.166667	0.148879
10-42087220-42087220	0.166667	0.148914
Y-11554176-11554176	0.166667	0.148925
16-34592824-34592824	1	0.148956
1-125183178-125183178	0.166667	0.148977
10-42097840-42097840	0.166667	0.148999
2-90400436-90400436	0.166667	0.14904
21-7919106-7919106	0.166667	0.149094
1-143255368-143255368	0.333333	0.149136
1-143253853-143253853	0.166667	0.149174
MT-13609-13609	0	0.149211
21-8438781-8438781	0.166667	0.149216
Y-11534700-11534700	0	0.149325
10-42097755-42097755	0.166667	0.149331
1-143235753-143235753	0.166667	0.14934
22-12176612-12176612	0.0833333	0.149375
1-125180203-125180203	1	0.14942
10-42097860-42097860	0.166667	0.149435
21-9551172-9551172	0.166667	0.149471
22-12177747-12177747	0.166667	0.149471
16-46387465-46387465	0.583333	0.149498
21-7940437-7940437	0.166667	0.149538
2-90401608-90401608	0.166667	0.14954
10-42097814-42097814	0.166667	0.149541
21-8438767-8438767	0.0833333	0.149645
16-46394961-46394961	1	0.149666
21-10707946-10707946	0	0.149668
1-125180818-125180818	0.166667	0.149687
22-11299838-11299838	0	0.14971
5-49630955-49630955	0.166667	0.149714
1-143221473-143221473	0.166667	0.149812
2-90386841-90386841	0.166667	0.149907
1-143262355-143262355	1	0.149943
16-46394951-46394951	1	0.149979
1-125175385-125175385	0.166667	0.150015
1-125183188-125183188	0.166667	0.150025
21-7919741-7919741	0.5	0.150052
22-11814151-11814151	0.166667	0.150074
22-12174595-12174595	0	0.150125
1-143265185-143265185	0.166667	0.150322
15-20416273-20416273	0.166667	0.150413
21-7956386-7956386	0	0.150413
Y-56679747-56679747	0.166667	0.150478
21-8220028-8220028	0.916667	0.150559
Y-11568956-11568956	0.166667	0.150589
16-46398294-46398294	1	0.150752
1-143265276-143265276	0.166667	0.151082
1-143502202-143502202	0.333333	0.151128
1-125167612-125167612	0.166667	0.151147
21-7946865-7946865	0	0.151177
1-143262641-143262641	1	0.151201
16-34595216-34595216	1	0.15126
Y-11551921-11551921	0.166667	0.151264
16-34587107-34587107	1	0.151279
1-143267479-143267479	0.416667	0.151298
Y-11552590-11552590	0.166667	0.1513
1-143220218-143220218	1	0.151328
1-125183204-125183204	0.166667	0.151334
10-42073566-42073566	1	0.151421
17-23190461-23190461	0.166667	0.151431
21-8419833-8419833	0.166667	0.151446
Y-56763667-56763667	0.166667	0.151467
1-125180626-125180626	1	0.151468
19-96260-96260	0.333333	0.151507
10-42070742-42070742	0.916667	0.15153
15-20644698-20644698	0.0833333	0.151606
21-9561910-9561910	0	0.151622
21-8438769-8438769	0.166667	0.151798
22-11814125-11814125	0.166667	0.15197
16-46387524-46387524	1	0.152096
10-42080664-42080664	0.916667	0.152148
9-45337278-45337278	0.166667	0.152169
16-34573990-34573990	1	0.152311
16-34595810-34595810	1	0.152449
10-42070960-42070960	0.916667	0.152474
22-11814214-11814214	0.166667	0.152615
16-34808259-34808259	0	0.15265
21-7940652-7940652	0.333333	0.152697
21-8220788-8220788	0.25	0.152726
21-10396335-10396335	0.166667	0.152731
Y-11592635-11592635	0.0833333	0.152895
16-34583866-34583866	1	0.152951
10-42079861-42079861	0.916667	0.153035
22-10612603-10612603	0	0.153097
5-49630954-49630954	0.0833333	0.153271
1-143240734-143240734	0.166667	0.153423
21-8230890-8230890	0.0833333	0.153482
15-20362420-20362420	0	0.153556
Y-56708277-56708277	0.166667	0.153707
21-7944925-7944925	0.166667	0.15371
Y-56686774-56686774	0.166667	0.153747
10-38528293-38528293	0.166667	0.153791
10-42079570-42079570	0.916667	0.153902
16-34582707-34582707	1	0.153937
2-90401677-90401677	0.0833333	0.15423
MT-7813-7813	0	0.15426
10-42069957-42069957	0.166667	0.154263
2-91423712-91423712	0	0.154335
MT-2689-2689	0	0.154493
1-143216898-143216898	1	0.154571
1-143216921-143216921	1	0.154577
1-143265270-143265270	0.166667	0.154633
Y-56768393-56768393	0.166667	0.154633
22-11814341-11814341	0.166667	0.154672
15-20136972-20136972	0	0.154891
16-32645104-32645104	0	0.154994
9-63398493-63398493	0	0.155301
1-143198603-143198603	1	0.155372
1-143233233-143233233	0.166667	0.155374
16-34585014-34585014	0.583333	0.155409
15-20416300-20416300	0.0833333	0.15548
1-125178955-125178955	1	0.155661
1-125176921-125176921	1	0.155743
1-125180828-125180828	0.166667	0.156
16-34588301-34588301	1	0.156137
MT-3889-3889	0	0.156257
1-143239510-143239510	1	0.156665
16-34589548-34589548	0.0833333	0.156677
21-8438789-8438789	0.0833333	0.15679
17-23190292-23190292	0.833333	0.156886
14-19791171-19791171	0	0.156942
17-25074333-25074333	0	0.156982
1-143233246-143233246	0.166667	0.157174
1-125183867-125183867	1	0.157251
1-125176895-125176895	1	0.157479
10-42104746-42104746	0.166667	0.15755
15-20311065-20311065	0.166667	0.157558
21-7938083-7938083	0.333333	0.15759
1-125182308-125182308	1	0.157671
20-31061463-31061463	0.25	0.157789
15-20391630-20391630	0	0.157825
MT-13332-13332	0	0.157943
16-34584788-34584788	1	0.158001
21-8554587-8554587	0.0833333	0.15811
1-143216872-143216872	1	0.158124
16-34582717-34582717	1	0.15816
21-7931945-7931945	0.333333	0.158261
15-20391851-20391851	0	0.158277
1-125180193-125180193	1	0.15833
5-176037145-176037145	0.166667	0.158332
20-29308390-29308390	0.166667	0.158788
1-125182854-125182854	1	0.158812
1-143220228-143220228	1	0.158882
Y-11592609-11592609	0.166667	0.159071
1-143192390-143192390	0.75	0.159245
Y-11551981-11551981	0.0833333	0.159299
21-7947125-7947125	0.416667	0.159352
16-46400224-46400224	0	0.159846
1-125182834-125182834	1	0.160131
16-34584739-34584739	1	0.160182
21-7928701-7928701	0.333333	0.160609
21-7943031-7943031	0.5	0.160638
10-42070638-42070638	0.833333	0.160726
21-7931060-7931060	0.333333	0.16094
15-20416213-20416213	0	0.161022
20-31068165-31068165	0	0.161114
16-34585004-34585004	1	0.16112
15-21278854-21278854	0.166667	0.161289
1-143216754-143216754	1	0.161475
15-20645677-20645677	0	0.161509
1-143192351-143192351	0.583333	0.161606
1-143206480-143206480	0.833333	0.161632
20-31061379-31061379	0.0833333	0.161649
MT-3642-3642	0	0.161756
Y-11592620-11592620	0.166667	0.161868
1-143191192-143191192	0.833333	0.162134
16-34582854-34582854	1	0.162158
2-90393774-90393774	0.166667	0.162162
16-46389824-46389824	1	0.162209
10-42102597-42102597	0.0833333	0.162279
22-12174490-12174490	0.416667	0.162294
21-7920531-7920531	0.25	0.162406
16-34581538-34581538	0.25	0.162544
1-143218938-143218938	1	0.162554
21-7932999-7932999	0.5	0.162632
1-143216755-143216755	0.166667	0.162679
21-10710454-10710454	0.0833333	0.162733
MT-11455-11455	0	0.162768
16-34582446-34582446	0.833333	0.162854
1-125182360-125182360	1	0.162945
16-32806347-32806347	0.166667	0.163056
20-31068125-31068125	0	0.163122
21-10665916-10665916	0.166667	0.163324
1-125182609-125182609	0.75	0.163715
15-20317140-20317140	0	0.163769
16-34584765-34584765	1	0.163883
1-143240124-143240124	1	0.164054
1-143240150-143240150	1	0.164127
21-9528979-9528979	0.333333	0.164344
1-143503172-143503172	0.333333	0.164355
16-34595849-34595849	1	0.164465
16-46387844-46387844	0.5	0.164497
1-125179334-125179334	1	0.164721
16-32333475-32333475	0.0833333	0.164759
1-143192377-143192377	0.75	0.164802
21-7949419-7949419	0.0833333	0.165075
17-22977670-22977670	0.166667	0.165162
15-20416309-20416309	0.0833333	0.165252
1-143230967-143230967	0.666667	0.165404
16-46394809-46394809	0.666667	0.165595
1-629790-629790	0	0.165622
1-143316460-143316460	0	0.165652
1-125180577-125180577	1	0.165815
4-49326080-49326080	0.166667	0.165919
1-143266043-143266043	0.833333	0.165994
1-143222832-143222832	1	0.166304
1-143216738-143216738	1	0.16636
16-46401586-46401586	1	0.166388
21-8464880-8464880	0.333333	0.166599
16-46390264-46390264	1	0.166667
10-42104756-42104756	0.166667	0.166877
21-8220792-8220792	0	0.166924
1-143185230-143185230	1	0.167158
8-85811073-85811073	0.166667	0.16718
21-7927630-7927630	0.166667	0.167296
20-31061663-31061663	0.166667	0.16739
1-143184615-143184615	0.166667	0.167411
16-34576408-34576408	1	0.167517
MT-1990-1990	0	0.167809
21-8438784-8438784	0.166667	0.167885
10-42079482-42079482	0.916667	0.167904
10-42097765-42097765	0.166667	0.168555
1-143216739-143216739	0.166667	0.168606
21-10412012-10412012	0.666667	0.168654
16-34583706-34583706	1	0.168835
1-125177071-125177071	1	0.168888
1-125176963-125176963	1	0.168948
1-125174245-125174245	0.166667	0.169078
21-8420308-8420308	1	0.169243
10-42091874-42091874	0.5	0.169265
2-91596820-91596820	0.333333	0.169292
1-143213013-143213013	1	0.169311
1-125178375-125178375	0.166667	0.169321
Y-56698757-56698757	0.0833333	0.169324
1-143218912-143218912	1	0.169437
1-125180613-125180613	1	0.169571
16-46389654-46389654	1	0.169585
16-32335010-32335010	0.0833333	0.16961
MT-545-545	0	0.16975
16-32646382-32646382	0	0.169937
1-125181061-125181061	1	0.170069
22-11065452-11065452	0.0833333	0.170098
20-31060603-31060603	0.5	0.170244
1-125174127-125174127	0.916667	0.170311
16-34595754-34595754	1	0.170537
1-125182431-125182431	0.75	0.170647
22-12176342-12176342	0.0833333	0.170674
MT-3921-3921	0	0.171223
MT-14945-14945	0	0.171253
4-49326096-49326096	0.166667	0.171293
Y-56770873-56770873	0.5	0.171332
21-7921480-7921480	0	0.171405
16-34584991-34584991	1	0.171424
1-125184053-125184053	1	0.171463
21-7932371-7932371	0.333333	0.171494
16-46401406-46401406	1	0.171501
16-34587986-34587986	0	0.171568
10-42079926-42079926	1	0.171657
10-42079642-42079642	0.916667	0.171669
21-7928790-7928790	0.333333	0.171722
1-143216702-143216702	1	0.171803
16-46395000-46395000	1	0.17181
10-42080622-42080622	0.916667	0.172036
21-8220768-8220768	0.333333	0.172081
10-42070534-42070534	0.916667	0.172273
1-143231006-143231006	1	0.172356
16-46391280-46391280	1	0.17256
15-20368547-20368547	0	0.172599
1-143252744-143252744	1	0.172599
1-143222582-143222582	0	0.17274
1-143265575-143265575	1	0.172958
1-125181067-125181067	0	0.17297
2-89840274-89840274	0.166667	0.173202
10-42081142-42081142	0.666667	0.173349
20-31060364-31060364	0	0.173464
1-143264791-143264791	1	0.173537
21-9257621-9257621	0	0.173545
10-42081041-42081041	0.166667	0.173628
Y-56728216-56728216	0	0.173667
1-143312175-143312175	0.416667	0.173929
16-46390071-46390071	1	0.174119
MT-3247-3247	0	0.174136
16-46389811-46389811	1	0.174275
1-143192400-143192400	0.75	0.174309
1-143231506-143231506	1	0.174385
1-143254597-143254597	1	0.174391
1-143219978-143219978	1	0.174462
16-46389974-46389974	1	0.174553
10-42066749-42066749	0.916667	0.174554
16-34588291-34588291	1	0.174722
10-42102629-42102629	0.0833333	0.175082
Y-56720875-56720875	0.0833333	0.175112
10-42073987-42073987	0.916667	0.175151
1-143191172-143191172	0.833333	0.175275
MT-12888-12888	0	0.175394
10-42079342-42079342	0.916667	0.17545
MT-16450-16450	0	0.175609
10-42075440-42075440	0.666667	0.175634
1-143252734-143252734	1	0.175642
16-46394886-46394886	1	0.17584
22-11617118-11617118	0.333333	0.175955
22-11817751-11817751	0.0833333	0.175962
21-7950117-7950117	0	0.176167
16-46389726-46389726	1	0.176201
1-125180336-125180336	1	0.176415
20-13685795-13685795	0.166667	0.176471
7-62319102-62319102	0	0.176918
1-143240358-143240358	1	0.176953
1-143237552-143237552	1	0.177063
1-143239815-143239815	0.833333	0.177075
16-46400580-46400580	1	0.177292
10-42070803-42070803	0.916667	0.177409
21-7941281-7941281	0.333333	0.177542
1-143214550-143214550	1	0.177545
12-5932456-5932456	0.5	0.177703
1-125183665-125183665	1	0.177841
16-46390388-46390388	1	0.177889
1-143254705-143254705	1	0.177996
1-143262572-143262572	1	0.178196
1-143252088-143252088	0.833333	0.178198
16-46391463-46391463	1	0.178334
21-9111528-9111528	0.166667	0.178451
16-46390424-46390424	1	0.178526
21-7916360-7916360	0.333333	0.178694
1-125179043-125179043	1	0.17875
1-143216911-143216911	1	0.178816
10-42070485-42070485	0.916667	0.178819
16-46380746-46380746	1	0.17884
16-34586951-34586951	1	0.17887
MT-80-80	0	0.178927
1-143249793-143249793	0.333333	0.179043
21-7940177-7940177	0.333333	0.179093
10-42070937-42070937	0.916667	0.179586
21-8434994-8434994	0.0833333	0.179819
1-125183955-125183955	1	0.179844
1-143193431-143193431	1	0.180184
4-49107544-49107544	0	0.180645
1-143262605-143262605	1	0.180707
1-143185207-143185207	1	0.180756
2-90398847-90398847	0.833333	0.180776
MT-12125-12125	0	0.180906
20-31054458-31054458	0	0.181025
MT-7918-7918	0	0.181316
16-46390411-46390411	1	0.181626
17-25074500-25074500	0	0.18181
Y-11536285-11536285	0.166667	0.181923
16-46393120-46393120	1	0.182067
10-42070888-42070888	0.916667	0.182691
20-31066926-31066926	0	0.182743
16-34595836-34595836	1	0.182744
MT-4665-4665	0	0.182828
21-7928550-7928550	0.5	0.182857
21-7934213-7934213	0	0.182992
16-46392322-46392322	1	0.182992
Y-56753149-56753149	0	0.183008
1-125179066-125179066	1	0.183037
MT-13366-13366	0	0.183084
14-19763131-19763131	0.166667	0.183167
21-8435049-8435049	0	0.183247
MT-8037-8037	0	0.183495
2-91446465-91446465	0	0.183695
1-143240293-143240293	1	0.183769
21-8219670-8219670	0.25	0.184139
1-143193854-143193854	1	0.184309
1-143193821-143193821	1	0.184348
16-46399693-46399693	0.0833333	0.184579
21-8435002-8435002	0.0833333	0.184653
16-46389345-46389345	1	0.184732
21-7917087-7917087	0.25	0.184758
1-143230243-143230243	0.333333	0.184935
21-7930605-7930605	0.25	0.185072
21-7922244-7922244	0.166667	0.18515
21-9930688-9930688	0	0.185401
16-46392426-46392426	1	0.185442
1-143263312-143263312	0.833333	0.18558
16-34595738-34595738	1	0.185627
21-7920940-7920940	0.333333	0.185754
16-46392416-46392416	1	0.186114
21-7941662-7941662	0.416667	0.186201
1-125178991-125178991	1	0.186336
2-90392393-90392393	0.0833333	0.186416
10-42080642-42080642	0.916667	0.186753
1-143216578-143216578	1	0.186818
1-143198391-143198391	0.916667	0.186885
1-125177146-125177146	0.916667	0.186924
1-143240180-143240180	1	0.186949
Y-56763432-56763432	0.333333	0.18696
Y-56759530-56759530	0.166667	0.187015
21-7946702-7946702	0	0.187059
1-143198636-143198636	0.916667	0.187108
16-46400059-46400059	0.5	0.187116
21-8220762-8220762	0.25	0.18726
5-49602147-49602147	0.0833333	0.187569
MT-8878-8878	0	0.187581
8-85734516-85734516	0.166667	0.187589
1-143265591-143265591	1	0.187737
1-143266564-143266564	1	0.187779
16-46400482-46400482	1	0.187847
16-46394762-46394762	1	0.187948
21-8438775-8438775	0	0.188011
10-42080599-42080599	0.916667	0.188161
1-143187244-143187244	1	0.188336
22-11817823-11817823	0.333333	0.188362
10-42070498-42070498	0.916667	0.188524
16-34581561-34581561	0.166667	0.188641
4-49120916-49120916	0.166667	0.188651
21-7919756-7919756	0.5	0.188693
MT-13713-13713	0	0.188698
1-125178851-125178851	1	0.188941
1-143201324-143201324	0.75	0.189047
10-42074101-42074101	0.5	0.18909
16-34583207-34583207	1	0.189215
16-46394203-46394203	0.583333	0.189235
1-125167629-125167629	1	0.189276
1-143256142-143256142	1	0.189301
17-26603875-26603875	1	0.189547
1-143193522-143193522	1	0.189779
16-34593226-34593226	1	0.189956
21-8219663-8219663	0	0.190006
1-143222386-143222386	1	0.190012
1-125175703-125175703	0.666667	0.190022
22-11617075-11617075	0.333333	0.190316
1-125179210-125179210	1	0.190385
Y-56753999-56753999	0.0833333	0.190451
MT-6998-6998	0	0.190629
10-42070775-42070775	0.916667	0.190877
16-34583559-34583559	1	0.191097
21-7933023-7933023	0.5	0.19116
16-46388754-46388754	1	0.191226
21-7929045-7929045	0.0833333	0.191227
22-12036153-12036153	0.25	0.191399
10-42079878-42079878	0.666667	0.191477
10-42070908-42070908	0.916667	0.191556
10-42074023-42074023	0.916667	0.191742
16-46394167-46394167	0.666667	0.191758
21-7930540-7930540	0.333333	0.191765
16-34593012-34593012	0.833333	0.19177
1-143264515-143264515	1	0.191974
1-143186951-143186951	1	0.192
16-34594349-34594349	0.666667	0.192074
16-34572732-34572732	0.916667	0.19215
21-7947065-7947065	0.0833333	0.192199
MT-16361-16361	0	0.192208
16-46388584-46388584	0.666667	0.192355
16-46401527-46401527	0.0833333	0.192394
1-143265549-143265549	1	0.192709
4-49107495-49107495	0.0833333	0.192778
1-125183857-125183857	1	0.192965
1-143239656-143239656	1	0.192967
16-46380846-46380846	1	0.193189
MT-6999-6999	0	0.193255
10-42080726-42080726	0.916667	0.193547
21-7916281-7916281	0.333333	0.193559
1-143219042-143219042	0.833333	0.193816
16-46390401-46390401	1	0.193865
1-143246931-143246931	0.833333	0.193948
22-11041134-11041134	0	0.193977
21-9187862-9187862	0.5	0.193984
1-143222445-143222445	1	0.194014
1-143240199-143240199	1	0.194059
21-8220542-8220542	0.583333	0.194111
21-7937041-7937041	0.5	0.194117
21-7936817-7936817	0.166667	0.194166
16-34572671-34572671	1	0.194248
21-7947091-7947091	0.416667	0.194266
10-42070927-42070927	0.916667	0.194413
16-46401357-46401357	1	0.194426
16-34592746-34592746	1	0.194493
10-42079300-42079300	0.916667	0.194671
1-143266755-143266755	1	0.194764
1-143210882-143210882	0.5	0.195392
2-90398834-90398834	0.833333	0.195478
16-46400131-46400131	0.5	0.195556
MT-8723-8723	0	0.195787
2-90398948-90398948	0.333333	0.195913
16-46400382-46400382	1	0.195962
16-46380836-46380836	1	0.196226
21-8435034-8435034	0.0833333	0.196323
1-143219685-143219685	1	0.196367
2-89840181-89840181	0	0.196495
1-143222396-143222396	1	0.196532
16-34595882-34595882	1	0.196614
1-143217724-143217724	0.833333	0.196622
10-42074000-42074000	0.916667	0.196678
21-10334101-10334101	0.166667	0.196723
1-143264738-143264738	0.916667	0.196737
20-28641117-28641117	0	0.196784
1-125174153-125174153	0.916667	0.196903
1-143213955-143213955	1	0.196955
MT-5270-5270	0	0.196978
21-8219679-8219679	0.333333	0.196992
16-34582890-34582890	1	0.197189
10-42074150-42074150	0.916667	0.197261
1-143214845-143214845	1	0.19733
MT-16329-16329	0	0.197459
16-46400629-46400629	0.666667	0.197472
21-8434984-8434984	0.0833333	0.197591
1-125178802-125178802	1	0.197724
10-42070813-42070813	0.916667	0.197746
1-143216501-143216501	1	0.19777
1-125182805-125182805	1	0.197853
1-143264554-143264554	1	0.197959
1-143233207-143233207	0.0833333	0.198
1-143262876-143262876	1	0.198306
10-42080690-42080690	0.916667	0.198324
1-143266866-143266866	1	0.198573
20-31072709-31072709	0.0833333	0.198823
16-46389168-46389168	1	0.199048
1-125183834-125183834	1	0.199149
1-143256450-143256450	0.583333	0.199349
21-7919906-7919906	0.5	0.199508
9-63853889-63853889	0	0.199522
1-143195157-143195157	1	0.199644
MT-6761-6761	0	0.19976
16-46399716-46399716	0	0.199866
16-46401390-46401390	1	0.199935
21-7947200-7947200	0	0.199982
1-125180298-125180298	1	0.199996
16-34585208-34585208	1	0.200105
1-143314846-143314846	0.0833333	0.200141
21-7917611-7917611	0.333333	0.200255
MT-10014-10014	0	0.200429
16-34592707-34592707	1	0.200549
15-20365080-20365080	0.0833333	0.20074
1-143195356-143195356	0.833333	0.200804
21-8435043-8435043	0	0.200969
16-34592937-34592937	1	0.201049
1-143252760-143252760	1	0.201104
1-143240267-143240267	1	0.201199
MT-9488-9488	0	0.201403
16-34586354-34586354	0.666667	0.201463
1-143216394-143216394	1	0.201477
16-34581316-34581316	0.916667	0.201513
16-46401367-46401367	1	0.201793
21-7920046-7920046	0.5	0.201928
1-125183880-125183880	1	0.202102
1-143219734-143219734	1	0.202166
MT-9195-9195	0	0.20222
MT-3078-3078	0	0.202261
10-42099175-42099175	0.666667	0.202316
1-143240283-143240283	1	0.202361
16-34588365-34588365	0.0833333	0.202425
10-42070759-42070759	0.916667	0.202608
10-42066772-42066772	0.916667	0.202716
1-143214173-143214173	0.333333	0.202824
1-143216790-143216790	1	0.202894
20-31068369-31068369	0	0.20291
21-7932141-7932141	0.5	0.203058
10-42079851-42079851	0.916667	0.203093
1-143193126-143193126	0.833333	0.203101
1-143191198-143191198	0.833333	0.203302
MT-9450-9450	0	0.203617
16-34595288-34595288	1	0.203823
16-46387710-46387710	1	0.203846
16-46401624-46401624	1	0.203917
1-143222826-143222826	1	0.203925
16-34586823-34586823	1	0.20402
16-34572533-34572533	1	0.204337
16-34585614-34585614	1	0.204618
MT-13703-13703	0	0.204643
1-143264753-143264753	1	0.20474
22-11049104-11049104	0.666667	0.205056
1-143185029-143185029	1	0.205126
1-125174117-125174117	0.916667	0.205131
16-34595115-34595115	1	0.205151
1-143222767-143222767	1	0.205214
16-46388633-46388633	1	0.205483
21-7942017-7942017	0.5	0.205611
1-143253212-143253212	1	0.205625
16-34583161-34583161	1	0.205776
1-143222342-143222342	1	0.205855
1-143249803-143249803	0.333333	0.205914
17-26619769-26619769	0.916667	0.205929
16-46389361-46389361	1	0.206068
21-9253613-9253613	0.166667	0.206256
1-143216374-143216374	1	0.206273
10-42104707-42104707	0.0833333	0.206559
MT-2699-2699	0	0.206611
16-34582903-34582903	1	0.206701
16-34593223-34593223	1	0.206727
21-8435017-8435017	0.0833333	0.20698
16-46398833-46398833	0.666667	0.207237
16-46399386-46399386	1	0.207281
MT-15811-15811	0	0.207398
1-143213143-143213143	1	0.207445
10-42074176-42074176	0.916667	0.207727
21-7940302-7940302	0	0.207735
1-125178256-125178256	1	0.207791
16-34595396-34595396	1	0.208001
16-34583426-34583426	1	0.208155
1-143185275-143185275	1	0.208233
19-47904553-47904553	0	0.20837
1-143218319-143218319	1	0.2086
10-42070267-42070267	0.5	0.20865
21-7920946-7920946	0.333333	0.208683
10-42070261-42070261	0.5	0.208692
1-125181038-125181038	1	0.208696
21-10358907-10358907	0.0833333	0.208709
16-46398879-46398879	1	0.208757
16-34582877-34582877	1	0.208764
10-42071005-42071005	0.916667	0.208801
1-143217516-143217516	1	0.208987
1-143249777-143249777	0.333333	0.209219
21-8435012-8435012	0.0833333	0.209414
16-46399396-46399396	1	0.209514
16-46387834-46387834	0.416667	0.20966
MT-11030-11030	0	0.209667
1-633950-633950	0	0.209687
16-33540587-33540587	0	0.209738
21-7942980-7942980	0.5	0.20977
16-46390434-46390434	1	0.209845
1-143503216-143503216	0.333333	0.209943
1-125179027-125179027	1	0.209968
16-34595190-34595190	1	0.210391
MT-1989-1989	0	0.210762
16-46394837-46394837	0.833333	0.210848
1-143216325-143216325	1	0.210894
21-8234268-8234268	0.833333	0.211027
22-11617101-11617101	0.333333	0.211161
1-143252815-143252815	1	0.211258
16-46386257-46386257	1	0.211323
16-46389883-46389883	1	0.211485
MT-4995-4995	0	0.211609
16-46393094-46393094	0.916667	0.211635
16-46394752-46394752	1	0.21171
16-34582815-34582815	0.5	0.211717
21-7935365-7935365	0.5	0.211841
21-7932514-7932514	0.5	0.211847
16-34583112-34583112	1	0.211865
16-34594819-34594819	1	0.211935
10-42078904-42078904	0.0833333	0.211937
20-29498790-29498790	0.0833333	0.211969
MT-11477-11477	0	0.21198
21-8554495-8554495	0.0833333	0.212055
21-8435028-8435028	0.0833333	0.212068
1-143187402-143187402	1	0.212083
1-125182383-125182383	1	0.212336
21-7937216-7937216	0.333333	0.212373
22-11817717-11817717	0.333333	0.212474
16-34595787-34595787	1	0.212497
1-125183821-125183821	1	0.212509
10-42073465-42073465	0.416667	0.212574
16-46394913-46394913	0.916667	0.212752
21-9528682-9528682	0.166667	0.212866
16-46398813-46398813	1	0.212872
21-7935455-7935455	0.0833333	0.212947
1-143219653-143219653	1	0.213078
10-39967705-39967705	0.5	0.213133
21-7919061-7919061	0.333333	0.213232
16-34594359-34594359	0.666667	0.21334
21-8220528-8220528	0.5	0.213372
MT-14160-14160	0	0.21339
MT-3163-3163	0	0.213418
Y-56695840-56695840	0.333333	0.213425
21-8441141-8441141	0.0833333	0.213435
16-32645875-32645875	0.166667	0.213451
1-143195677-143195677	0.833333	0.213451
16-46389103-46389103	1	0.213641
16-46400766-46400766	1	0.213694
16-46389299-46389299	1	0.213825
1-143195167-143195167	1	0.21384
21-8434972-8434972	0.0833333	0.214116
21-8441146-8441146	0.0833333	0.214348
21-7937521-7937521	0.5	0.214385
10-42066782-42066782	0.916667	0.214474
17-23190324-23190324	0.916667	0.214496
10-42079803-42079803	0.666667	0.214518
16-46391355-46391355	1	0.214603
16-34593603-34593603	0.666667	0.214662
1-143198515-143198515	1	0.214744
1-143220345-143220345	1	0.214836
21-8434987-8434987	0.0833333	0.214861
1-143264541-143264541	1	0.214899
1-143206490-143206490	0.833333	0.214989
16-46387648-46387648	0.166667	0.215139
1-143216937-143216937	1	0.215267
16-34587277-34587277	1	0.215442
1-143240316-143240316	1	0.215481
20-31072719-31072719	0.0833333	0.215676
1-143198381-143198381	0.916667	0.215856
21-7953814-7953814	0.166667	0.215922
1-125181423-125181423	1	0.215979
1-125179569-125179569	1	0.216098
10-42070781-42070781	0.916667	0.216178
20-31060473-31060473	0	0.216271
16-34586650-34586650	1	0.216552
21-7953489-7953489	0.5	0.216692
4-49316767-49316767	0.25	0.216812
21-8584456-8584456	0	0.216814
10-42070878-42070878	0.916667	0.216875
1-143191510-143191510	0.333333	0.216958
1-143220153-143220153	1	0.216988
16-34576477-34576477	0	0.217051
1-125179226-125179226	1	0.217061
16-34595314-34595314	0.75	0.217141
16-34582147-34582147	1	0.217159
21-8435006-8435006	0.0833333	0.217264
1-143213108-143213108	0.333333	0.217308
16-34583302-34583302	1	0.217342
1-125180174-125180174	1	0.217343
1-125183561-125183561	1	0.21744
22-11065226-11065226	0.0833333	0.217505
MT-15734-15734	0	0.217534
16-34587150-34587150	1	0.217574
21-8435062-8435062	0.0833333	0.217693
10-42079838-42079838	0.916667	0.217725
21-7948866-7948866	0.416667	0.217761
1-143201314-143201314	0.75	0.217774
16-34583184-34583184	1	0.217873
16-34592973-34592973	1	0.217924
1-143255735-143255735	1	0.218055
16-46383118-46383118	0.666667	0.218066
10-42079619-42079619	0.916667	0.218113
16-46388063-46388063	0.5	0.218186
16-46396269-46396269	0.75	0.2182
MT-13406-13406	0	0.218568
21-8441286-8441286	0.0833333	0.218604
16-46388682-46388682	1	0.218688
16-46388758-46388758	1	0.218915
16-46389909-46389909	1	0.219106
21-8435022-8435022	0.0833333	0.219137
16-34572559-34572559	1	0.219217
1-634170-634170	0	0.219224
16-46400498-46400498	1	0.219294
MT-2943-2943	0	0.219318
15-23190800-23190800	0.0833333	0.219354
21-10412005-10412005	0.666667	0.219485
1-143213461-143213461	0.833333	0.219535
16-34592733-34592733	1	0.219775
1-125180080-125180080	1	0.219826
16-46400678-46400678	1	0.219844
21-8441288-8441288	0.0833333	0.219921
16-46393356-46393356	0.166667	0.21994
MT-6075-6075	0	0.220011
16-46400890-46400890	1	0.220139
1-143192426-143192426	0.75	0.220225
21-7924282-7924282	0.416667	0.220419
1-143252838-143252838	1	0.220522
1-125178968-125178968	1	0.22062
14-19793681-19793681	0	0.221089
21-10707916-10707916	0	0.221156
16-34583765-34583765	1	0.221345
21-8434181-8434181	0.25	0.221455
22-12036259-12036259	0	0.221784
16-34595682-34595682	1	0.221821
1-143246921-143246921	0.833333	0.221852
17-26885836-26885836	0.166667	0.221873
16-46393068-46393068	1	0.222148
1-143240140-143240140	1	0.222156
16-34574150-34574150	1	0.222183
10-42074140-42074140	0.916667	0.222266
1-143195235-143195235	1	0.222289
1-143186970-143186970	1	0.222322
10-42070508-42070508	0.916667	0.222459
16-46391270-46391270	1	0.222547
MT-3946-3946	0	0.22256
10-42073556-42073556	0.916667	0.222638
9-39811731-39811731	0.333333	0.222763
1-143213000-143213000	1	0.22278
21-7919466-7919466	0.5	0.222998
MT-14684-14684	0	0.223
1-143231512-143231512	1	0.223168
1-143187461-143187461	1	0.223178
17-23016395-23016395	0.916667	0.223217
1-143217409-143217409	1	0.223294
21-7947609-7947609	0.0833333	0.223417
16-34595066-34595066	1	0.223429
1-125181582-125181582	1	0.223431
10-42070639-42070639	0.25	0.223487
1-143215926-143215926	1	0.223587
1-143220290-143220290	1	0.223703
1-125180106-125180106	1	0.223782
16-34583174-34583174	1	0.223841
1-143255990-143255990	1	0.224066
16-34592898-34592898	1	0.224135
1-125180057-125180057	1	0.224392
1-143265526-143265526	1	0.224544
16-34595678-34595678	1	0.225
1-143191533-143191533	0.333333	0.225069
21-7943045-7943045	0.5	0.2251
16-46389736-46389736	1	0.225304
16-34582929-34582929	1	0.22542
1-143217948-143217948	0.833333	0.225513
10-42066661-42066661	0.916667	0.225648
21-7927735-7927735	0.166667	0.225697
16-34592875-34592875	1	0.225791
17-26881406-26881406	0.333333	0.225817
MT-6456-6456	0	0.225884
1-143213247-143213247	1	0.225971
1-143222461-143222461	1	0.226128
16-34582508-34582508	1	0.226172
3-67697974-67697974	0.0833333	0.226328
MT-15557-15557	0	0.226557
1-143203774-143203774	0.333333	0.226653
16-34593613-34593613	0.666667	0.22675
1-143195661-143195661	0.833333	0.226752
1-143219588-143219588	1	0.227049
1-143221190-143221190	0.333333	0.227085
1-143255810-143255810	1	0.227133
1-143255647-143255647	1	0.227233
16-46395512-46395512	0	0.227378
16-46389119-46389119	1	0.2277
16-46387671-46387671	0	0.22773
21-8435056-8435056	0	0.227782
2-90398416-90398416	0.916667	0.227842
16-34583608-34583608	1	0.227963
16-46390683-46390683	1	0.228056
10-42070690-42070690	0.916667	0.228152
16-46390611-46390611	1	0.228217
4-49513452-49513452	0.666667	0.228233
1-143198567-143198567	1	0.228246
1-143264564-143264564	1	0.228502
16-34583030-34583030	1	0.228514
1-143214894-143214894	1	0.228525
1-143255954-143255954	1	0.228538
1-143195655-143195655	0.833333	0.228567
MT-3531-3531	0	0.228586
21-7918907-7918907	0.5	0.228624
21-8219647-8219647	0	0.228682
16-34582495-34582495	1	0.228702
16-32806008-32806008	0.0833333	0.228707
1-143256065-143256065	1	0.228818
16-34583125-34583125	1	0.228987
1-125183750-125183750	1	0.229001
MT-13702-13702	0	0.229346
Y-56763442-56763442	0.416667	0.229378
MT-10685-10685	0	0.229592
MT-10067-10067	0	0.229663
MT-14569-14569	0	0.229682
MT-10202-10202	0	0.229703
16-34593275-34593275	1	0.229748
1-143231883-143231883	1	0.229768
16-34592849-34592849	1	0.229781
16-46390644-46390644	1	0.229879
MT-1023-1023	0	0.229931
1-143239607-143239607	1	0.229958
21-7942965-7942965	0.5	0.230034
MT-7196-7196	0	0.230062
MT-10143-10143	0	0.230113
16-46388953-46388953	0.416667	0.230173
16-34587130-34587130	1	0.230321
16-32806399-32806399	0.166667	0.230325
MT-4051-4051	0	0.230435
21-8455943-8455943	0.666667	0.230503
1-125180233-125180233	1	0.230556
16-46399275-46399275	1	0.230616
1-143219526-143219526	1	0.23065
1-143214183-143214183	0.333333	0.230706
16-46400053-46400053	0.5	0.230708
10-41849735-41849735	1	0.230731
21-9247734-9247734	0	0.230862
10-42070770-42070770	0.916667	0.230895
16-46398317-46398317	1	0.231226
MT-1749-1749	0	0.231387
10-42079444-42079444	0.916667	0.231523
10-42067471-42067471	0.666667	0.23157
2-90400306-90400306	0.833333	0.231925
2-90401119-90401119	0.833333	0.231957
16-46399510-46399510	0.666667	0.232019
Y-56728142-56728142	0.333333	0.232049
1-125181669-125181669	1	0.23207
1-143195297-143195297	1	0.232135
21-10708715-10708715	0.166667	0.232439
1-143231467-143231467	1	0.232521
21-9924807-9924807	0	0.232599
16-46399484-46399484	1	0.232763
1-143185220-143185220	1	0.232792
16-34582462-34582462	1	0.232874
16-46389922-46389922	1	0.233082
16-34584798-34584798	0.666667	0.23313
1-125180603-125180603	1	0.233322
1-143266850-143266850	1	0.233385
16-46390316-46390316	1	0.233934
1-125180249-125180249	1	0.233965
10-41849725-41849725	1	0.234032
20-28614383-28614383	0	0.234193
22-10733213-10733213	0	0.234262
1-143256805-143256805	1	0.234479
16-46394912-46394912	1	0.23453
1-143266742-143266742	1	0.234943
1-143240306-143240306	1	0.235059
16-46391459-46391459	0	0.235065
16-46399471-46399471	1	0.235313
16-46401047-46401047	1	0.235455
16-34572706-34572706	1	0.235815
1-125180161-125180161	1	0.235877
MT-3967-3967	0	0.235986
1-143187353-143187353	1	0.236059
1-143213107-143213107	1	0.236062
16-34588466-34588466	1	0.236075
MT-7130-7130	0	0.236364
1-125181685-125181685	1	0.236386
1-125175418-125175418	0.5	0.236499
1-143266791-143266791	1	0.236519
21-7921130-7921130	0.5	0.23679
1-143191214-143191214	0.833333	0.236797
10-42079290-42079290	0.916667	0.236846
10-41845679-41845679	0.333333	0.237034
1-143231581-143231581	1	0.237194
1-125180421-125180421	1	0.237259
16-34582884-34582884	0	0.23733
1-143239185-143239185	0.833333	0.237427
16-46400320-46400320	1	0.237469
1-143240043-143240043	1	0.237592
16-46390156-46390156	0.5	0.237598
1-143256424-143256424	0.333333	0.237619
MT-3173-3173	0	0.237692
21-8434989-8434989	0.0833333	0.237695
10-42071044-42071044	0.666667	0.2378
16-34572547-34572547	1	0.237884
17-26885481-26885481	0.916667	0.237927
10-42079316-42079316	0.916667	0.237953
1-143262582-143262582	1	0.237977
16-46400255-46400255	0	0.238282
1-143214726-143214726	1	0.238341
21-9187874-9187874	0.5	0.238344
16-46389785-46389785	0.5	0.238353
21-7953504-7953504	0.5	0.238455
1-143191543-143191543	0.333333	0.238465
16-46394810-46394810	0.5	0.238497
1-125180223-125180223	1	0.23857
MT-13643-13643	0	0.238678
21-7942831-7942831	0.166667	0.238975
16-46398823-46398823	0.916667	0.239103
1-143253049-143253049	1	0.239116
21-9187843-9187843	0.666667	0.239191
21-7949491-7949491	0.0833333	0.239201
MT-13596-13596	0	0.239397
1-125181413-125181413	1	0.2394
1-143220115-143220115	1	0.239656
16-34582557-34582557	1	0.23966
1-143216491-143216491	1	0.239998
Y-56753859-56753859	0.0833333	0.240034
1-143222053-143222053	0.5	0.240074
1-143264542-143264542	0.833333	0.240264
10-42067484-42067484	0.666667	0.240272
1-143265500-143265500	1	0.240286
21-7946422-7946422	0.333333	0.240315
1-143253127-143253127	1	0.240538
16-34585452-34585452	1	0.24058
1-143193278-143193278	1	0.240681
1-125179396-125179396	1	0.240879
21-8452237-8452237	0.333333	0.240925
10-42090707-42090707	0	0.240945
16-46390918-46390918	1	0.240976
10-41851896-41851896	1	0.241093
1-125179321-125179321	1	0.241219
21-7932639-7932639	0.333333	0.241358
16-46381444-46381444	0.333333	0.241449
21-7919076-7919076	0.333333	0.241881
21-7924077-7924077	0.0833333	0.241894
21-7948386-7948386	0	0.242119
16-46389638-46389638	1	0.242174
1-143220420-143220420	1	0.242227
16-34593071-34593071	1	0.242298
10-42079852-42079852	0.666667	0.242571
MT-7858-7858	0	0.24271
21-7940797-7940797	0.5	0.242744
1-143211913-143211913	0.333333	0.242948
1-143214868-143214868	1	0.243056
1-125184004-125184004	1	0.243147
16-34576595-34576595	1	0.243202
21-8584637-8584637	0	0.243239
1-121401010-121401010	0.333333	0.243296
10-41845718-41845718	0.5	0.243444
1-143193311-143193311	1	0.243478
1-143187366-143187366	1	0.243495
1-143252691-143252691	1	0.243595
1-143245625-143245625	1	0.243708
16-46389003-46389003	0.916667	0.243932
16-46400645-46400645	1	0.244148
21-7921145-7921145	0.5	0.244158
10-42081080-42081080	0.666667	0.244263
16-34585755-34585755	1	0.244388
21-7935316-7935316	0.5	0.244417
21-10727634-10727634	0	0.244433
16-46398902-46398902	1	0.244495
16-46388672-46388672	1	0.244537
21-9528932-9528932	0.25	0.244555
17-26619797-26619797	0.916667	0.244706
22-12036122-12036122	0.333333	0.244714
1-143201695-143201695	0.333333	0.244886
1-143220903-143220903	0.833333	0.244944
22-10716658-10716658	0	0.245064
21-10732208-10732208	0.0833333	0.245322
10-42066805-42066805	0.916667	0.245396
1-125180394-125180394	0.916667	0.245561
Y-56743441-56743441	0.416667	0.245715
MT-12053-12053	0	0.245829
21-7919372-7919372	0.333333	0.246124
10-42073518-42073518	0.916667	0.246211
MT-14985-14985	0	0.246456
21-10708766-10708766	0.0833333	0.246493
Y-56753989-56753989	0.0833333	0.246668
10-42070293-42070293	0.333333	0.246682
1-143252685-143252685	1	0.246719
10-42079694-42079694	0.916667	0.24675
16-46387540-46387540	1	0.247051
1-143254715-143254715	1	0.247081
21-7935350-7935350	0.416667	0.247183
16-34595141-34595141	1	0.247188
1-143213299-143213299	1	0.247214
1-125178331-125178331	1	0.247242
1-125182510-125182510	1	0.247355
16-34582864-34582864	1	0.247357
16-46395026-46395026	0.916667	0.247601
1-125179262-125179262	1	0.247639
1-125179092-125179092	1	0.247651
1-125181484-125181484	1	0.24789
Y-56770803-56770803	0.25	0.247903
1-143219994-143219994	1	0.248045
16-46400157-46400157	0.5	0.248081
16-34582199-34582199	1	0.248198
1-143264470-143264470	1	0.248226
MT-8545-8545	0	0.248247
10-42077448-42077448	0.333333	0.248571
16-34582299-34582299	1	0.248614
1-125175651-125175651	0.666667	0.248747
16-34595200-34595200	1	0.248794
2-90402214-90402214	0.5	0.248918
1-143231425-143231425	1	0.248937
5-176037296-176037296	0.333333	0.249003
1-143193372-143193372	1	0.249082
MT-6617-6617	0	0.249141
16-34582315-34582315	1	0.249235
Y-56753138-56753138	0	0.249269
16-46388881-46388881	0.5	0.249326
17-25788545-25788545	0.0833333	0.24955
10-42066759-42066759	0.916667	0.249569
1-143231827-143231827	0.916667	0.249583
16-46391247-46391247	0.916667	0.249916
1-143233129-143233129	0.833333	0.249985
16-34585243-34585243	1	0.250054
21-7953519-7953519	0.5	0.250267
10-41851886-41851886	1	0.250322
16-46394177-46394177	0.666667	0.250535
1-143185979-143185979	0.333333	0.250607
MT-8147-8147	0	0.250766
10-42080518-42080518	0.916667	0.250985
16-46400397-46400397	0.833333	0.251003
21-7936946-7936946	0.416667	0.251046
21-7923088-7923088	0	0.251073
21-7917456-7917456	0.416667	0.251087
21-7940727-7940727	0.333333	0.251207
1-143219799-143219799	1	0.251294
16-34572742-34572742	0.833333	0.251644
16-34582779-34582779	1	0.251711
21-10710580-10710580	0.0833333	0.251713
1-143219968-143219968	1	0.251724
1-143219790-143219790	1	0.251731
10-42073514-42073514	0.916667	0.251772
10-42066700-42066700	0.916667	0.251898
16-46387020-46387020	0.833333	0.252061
16-34582913-34582913	1	0.252113
16-46386188-46386188	0	0.252199
21-9840663-9840663	0	0.252208
2-90400316-90400316	0.833333	0.252226
1-143233152-143233152	0.666667	0.25236
16-46400803-46400803	1	0.252419
16-34592963-34592963	1	0.252422
1-634166-634166	0	0.252489
16-34582981-34582981	1	0.252501
16-46387341-46387341	1	0.252573
16-34894571-34894571	0.666667	0.252608
16-46389677-46389677	1	0.252741
21-7950746-7950746	0.5	0.252755
16-34574356-34574356	0.916667	0.252906
MT-9394-9394	0	0.252979
21-7937470-7937470	0.0833333	0.25321
1-143256013-143256013	1	0.253222
10-42079877-42079877	0.916667	0.253249
15-21260677-21260677	0.333333	0.253312
16-46386404-46386404	0.833333	0.253328
16-34581329-34581329	1	0.253474
MT-5164-5164	0	0.253516
21-7954323-7954323	0.333333	0.253527
1-125180157-125180157	1	0.25361
10-42080973-42080973	0.333333	0.253721
1-125178909-125178909	1	0.253733
1-143252111-143252111	0.833333	0.253869
16-46400557-46400557	1	0.254115
16-34595859-34595859	1	0.254176
16-34894581-34894581	0.666667	0.2542
1-143217517-143217517	0.333333	0.254224
10-42078763-42078763	0.666667	0.254291
MT-8959-8959	0	0.254588
16-46400423-46400423	1	0.254776
1-143262523-143262523	1	0.25481
MT-10536-10536	0	0.254977
16-46389263-46389263	1	0.255255
1-125178204-125178204	1	0.255276
21-7942481-7942481	0.5	0.255281
16-46399494-46399494	1	0.255417
4-50677122-50677122	0.333333	0.255477
1-143266512-143266512	1	0.255498
16-46388014-46388014	0.5	0.255622
MT-11851-11851	0	0.255795
1-143230935-143230935	1	0.255815
10-41848608-41848608	0.5	0.255871
1-125180473-125180473	1	0.255983
MT-13597-13597	0	0.25599
MT-1476-1476	0	0.256001
1-143252990-143252990	1	0.256426
1-143193710-143193710	1	0.256446
10-41847444-41847444	0.333333	0.256501
21-7936868-7936868	0.5	0.256813
10-41848631-41848631	0.5	0.256835
MT-3890-3890	0	0.256855
MT-10537-10537	0	0.25695
21-7937046-7937046	0.416667	0.257174
10-42071096-42071096	0.333333	0.257359
1-143211907-143211907	0.333333	0.257362
1-143216442-143216442	1	0.257499
16-46388008-46388008	0.5	0.257575
16-34588314-34588314	1	0.257636
10-42080589-42080589	0.916667	0.257726
1-125180031-125180031	1	0.25792
21-7932904-7932904	0.5	0.257989
15-20421423-20421423	0	0.258056
1-143195187-143195187	1	0.258067
21-8435068-8435068	0.0833333	0.258077
21-8441148-8441148	0.0833333	0.258197
21-7954574-7954574	0.5	0.25822
1-143193005-143193005	0.666667	0.258275
1-143213094-143213094	1	0.258563
16-46389322-46389322	1	0.258701
16-34583439-34583439	1	0.258823
16-46390709-46390709	1	0.2589
1-143255614-143255614	1	0.258977
1-143222070-143222070	0.5	0.258998
2-90392171-90392171	0.916667	0.25904
1-143213036-143213036	1	0.259214
MT-2332-2332	0	0.259325
16-46390457-46390457	1	0.259395
1-143252805-143252805	1	0.259576
16-46394876-46394876	1	0.259593
1-125182419-125182419	1	0.259613
16-34586892-34586892	1	0.259829
21-7931511-7931511	0.25	0.259878
16-34593122-34593122	0.666667	0.260041
21-7920236-7920236	0.416667	0.260065
1-143214716-143214716	1	0.260066
1-143220300-143220300	1	0.260119
10-42067640-42067640	0.666667	0.260222
1-125177619-125177619	0	0.260244
21-8553876-8553876	0	0.260622
1-143252828-143252828	1	0.260643
1-143193110-143193110	0.833333	0.26065
5-34197132-34197132	0	0.260888
1-125167479-125167479	0.75	0.260909
1-143254437-143254437	1	0.260953
1-143222810-143222810	1	0.261178
21-7946722-7946722	0	0.261339
16-46389016-46389016	0.916667	0.261407
2-90382777-90382777	0.75	0.261652
21-9528951-9528951	0.25	0.261657
1-143216416-143216416	1	0.26207
21-8435041-8435041	0.0833333	0.262077
16-34594372-34594372	0.666667	0.262216
21-7928481-7928481	0.5	0.262384
Y-56701835-56701835	0	0.262412
MT-11476-11476	0	0.262553
1-143228826-143228826	0.333333	0.262557
21-7947140-7947140	0.416667	0.262713
16-34586857-34586857	0.666667	0.262877
1-143193301-143193301	1	0.262932
5-176037319-176037319	0.333333	0.2632
21-7930765-7930765	0.333333	0.263235
2-90257316-90257316	0.166667	0.263256
1-125180330-125180330	1	0.263318
10-42099129-42099129	0.333333	0.263375
16-34595154-34595154	0	0.263469
16-46390447-46390447	1	0.263475
16-46387769-46387769	1	0.263494
16-46390742-46390742	1	0.26376
Y-56742801-56742801	0.0833333	0.263997
4-50677118-50677118	0.333333	0.264082
16-34585741-34585741	1	0.264089
1-143255696-143255696	1	0.264238
1-143219750-143219750	1	0.264612
1-125180625-125180625	0.5	0.264693
1-143228924-143228924	0.333333	0.264698
1-143187301-143187301	1	0.264987
21-7937186-7937186	0.416667	0.265008
Y-56721005-56721005	0.25	0.265074
1-143257666-143257666	0.5	0.265124
1-125182272-125182272	1	0.265179
MT-6330-6330	0	0.265182
10-41848725-41848725	0.5	0.265191
1-125176911-125176911	1	0.265301
10-42074033-42074033	0.916667	0.265304
MT-6875-6875	0	0.265347
MT-13365-13365	0	0.265356
21-7924457-7924457	0.166667	0.265457
1-143230912-143230912	1	0.265646
20-31061524-31061524	0	0.265675
1-143232390-143232390	1	0.265989
1-143261982-143261982	0.333333	0.265991
1-125182737-125182737	1	0.2664
1-125182661-125182661	0.666667	0.26674
17-25074522-25074522	0	0.266839
2-87361019-87361019	0.416667	0.266854
21-7928525-7928525	0.416667	0.266909
22-11797829-11797829	0	0.266916
16-46389655-46389655	0.916667	0.26701
16-32333313-32333313	0.0833333	0.267281
16-46394887-46394887	1	0.267284
1-143191162-143191162	0.833333	0.267319
1-125184066-125184066	1	0.267373
1-143222929-143222929	1	0.267567
1-143203800-143203800	0.333333	0.267812
1-143257627-143257627	0.5	0.267829
1-143221008-143221008	0.833333	0.267873
22-11814365-11814365	0.333333	0.267877
Y-56765901-56765901	0.0833333	0.267907
16-46394578-46394578	1	0.267938
16-46387939-46387939	1	0.26797
Y-56683936-56683936	0.333333	0.267979
21-10333993-10333993	0.333333	0.267991
21-7940272-7940272	0.0833333	0.268062
1-16598154-16598154	0.333333	0.268167
MT-908-908	0	0.268271
4-49290872-49290872	0.25	0.268274
10-39967596-39967596	0	0.268289
21-7922094-7922094	0.5	0.268312
16-46389984-46389984	1	0.26852
16-46399265-46399265	1	0.268709
1-143264737-143264737	1	0.268785
22-12036112-12036112	0	0.268862
1-143211854-143211854	0.916667	0.268905
21-7946606-7946606	0.5	0.26894
17-26885837-26885837	0.0833333	0.269079
16-34592723-34592723	1	0.269174
MT-1315-1315	0	0.269285
17-26603876-26603876	1	0.269408
16-34584814-34584814	1	0.269514
MT-1178-1178	0	0.269528
10-42080648-42080648	0.916667	0.269981
1-143194926-143194926	0.833333	0.269997
2-89814162-89814162	0.25	0.270027
1-143266974-143266974	1	0.270061
1-143193785-143193785	1	0.270185
1-143206467-143206467	0.833333	0.270223
4-49101496-49101496	0.0833333	0.270475
21-7936848-7936848	0.25	0.27068
1-143218478-143218478	1	0.270731
16-46390238-46390238	0.25	0.270758
Y-56679762-56679762	0.333333	0.270784
1-143263562-143263562	0.333333	0.27079
16-34593119-34593119	0.666667	0.270913
16-34571556-34571556	0.75	0.270965
16-46388829-46388829	1	0.271029
21-7922040-7922040	0.5	0.271058
16-46386590-46386590	1	0.271211
20-31061579-31061579	0	0.271482
16-46398304-46398304	1	0.271548
MT-14720-14720	0	0.271665
MT-7910-7910	0	0.271758
7-65505017-65505017	0.0833333	0.271968
MT-5243-5243	0	0.272196
12-36135897-36135897	0.666667	0.272212
1-125180395-125180395	1	0.272552
21-10720445-10720445	0	0.272553
22-11065618-11065618	0.416667	0.272561
16-34581355-34581355	0.666667	0.272719
10-41848621-41848621	0.5	0.272764
10-42073657-42073657	0.916667	0.272902
1-125179386-125179386	1	0.273513
1-143265445-143265445	1	0.273559
16-34588106-34588106	1	0.273601
16-34586784-34586784	1	0.273651
21-7942401-7942401	0.5	0.273713
16-46386424-46386424	0.75	0.273788
16-34588252-34588252	0.583333	0.273899
16-34586716-34586716	1	0.274037
2-90390474-90390474	0.166667	0.274147
10-42074046-42074046	0.916667	0.274284
1-125180308-125180308	1	0.274285
21-7920126-7920126	0.5	0.274289
1-143190724-143190724	0.333333	0.274361
Y-56743451-56743451	0.5	0.274412
21-7942386-7942386	0.5	0.274475
1-143265432-143265432	1	0.274511
21-8385112-8385112	0.333333	0.274515
MT-6174-6174	0	0.274518
1-143231016-143231016	1	0.274523
Y-56707133-56707133	0	0.274615
16-46386874-46386874	0.75	0.274639
10-41847467-41847467	0.333333	0.274665
16-46395804-46395804	0.916667	0.274709
16-34582965-34582965	1	0.274713
16-46401096-46401096	1	0.274816
MT-9776-9776	0	0.275115
MT-7337-7337	0	0.275131
1-125177162-125177162	0.916667	0.275487
1-125178214-125178214	1	0.275594
21-8452041-8452041	0.5	0.275677
MT-9921-9921	0	0.275686
MT-7013-7013	0	0.275709
1-125179053-125179053	1	0.275897
16-46390661-46390661	0.916667	0.276036
16-46389312-46389312	1	0.276103
21-7950761-7950761	0.5	0.276107
16-46400033-46400033	0.25	0.276157
1-143228777-143228777	0.333333	0.276324
MT-525-525	0	0.276349
21-9252263-9252263	0	0.276372
1-143230204-143230204	0.333333	0.276394
21-7928991-7928991	0.0833333	0.27643
MT-3688-3688	0	0.276549
1-143227856-143227856	0.333333	0.27667
1-143265539-143265539	1	0.276706
10-42066684-42066684	0.916667	0.276722
Y-56770743-56770743	0.5	0.276855
10-42079560-42079560	0.916667	0.277049
1-143222471-143222471	1	0.27715
1-143191460-143191460	0.333333	0.277187
1-143228842-143228842	0.333333	0.2772
1-125179791-125179791	0.916667	0.27734
1-143228914-143228914	0.333333	0.277422
16-34583079-34583079	1	0.277449
16-34581414-34581414	1	0.277521
1-125183763-125183763	1	0.277647
16-34585377-34585377	0.583333	0.277655
MT-4713-4713	0	0.277681
10-42075310-42075310	0.916667	0.277721
16-34582240-34582240	1	0.277724
16-34572657-34572657	1	0.277839
1-125183440-125183440	0.416667	0.27784
16-34572644-34572644	1	0.27788
16-46387079-46387079	1	0.27796
MT-1216-1216	0	0.278119
10-39967546-39967546	0.5	0.278227
1-143256003-143256003	1	0.278233
10-41849657-41849657	1	0.278254
16-34582743-34582743	0.5	0.278502
10-42080661-42080661	0.916667	0.278582
1-143185989-143185989	0.333333	0.278675
1-143255722-143255722	1	0.278732
16-46400927-46400927	0.25	0.278741
1-143246827-143246827	0.333333	0.278769
1-143266902-143266902	1	0.278943
16-34582991-34582991	1	0.278977
21-7923118-7923118	0	0.279045
21-7932270-7932270	0.0833333	0.279147
1-143217410-143217410	0.333333	0.279193
16-46397043-46397043	0.333333	0.279202
1-143240212-143240212	1	0.279323
1-143241900-143241900	0.333333	0.279576
1-634127-634127	0	0.279773
10-41845669-41845669	0.333333	0.280215
21-9528670-9528670	0.166667	0.280341
17-26619822-26619822	0.916667	0.280349
10-42070862-42070862	0.916667	0.280377
1-143253137-143253137	1	0.280396
1-125178064-125178064	1	0.280485
1-143256308-143256308	1	0.280513
MT-3900-3900	0	0.280525
17-25389917-25389917	0	0.280604
1-125178418-125178418	1	0.280842
5-49602122-49602122	0.166667	0.280853
1-143256233-143256233	1	0.281085
Y-56724563-56724563	0.5	0.281087
10-42075456-42075456	0.5	0.281227
16-46387439-46387439	1	0.281387
1-143193356-143193356	1	0.281427
Y-56770903-56770903	0.5	0.281476
MT-9867-9867	0	0.281533
21-7921435-7921435	0.166667	0.281698
1-125180151-125180151	1	0.282032
1-125181631-125181631	1	0.282175
21-7930460-7930460	0.166667	0.282274
1-143221506-143221506	0.333333	0.282307
1-125181526-125181526	1	0.282364
[truncated: 10,798 more rows]
