# Supplementary material for: Omics Analyses of Stromal Cells from ACM Patients Reveal Alterations in Chromatin Organization and Mitochondrial Homeostasis
Source: Int J Mol Sci. 2023 Jun 12;24(12):10017. doi: 10.3390/ijms241210017 (PMC10298442; doi:10.3390/ijms241210017)
Supplement: Supplementary file 1 [file ijms-24-10017-s001.zip › Table S2_RNA.xlsx]

## Sheet: Foglio1
Table S2: Transcriptome analysis
Gene	logFC	AveExpr	t	p-value	adj.p-val
OLFM1	-0.745281	5.92338	-5.58342	9.63985e-05	0.99469
S100A11	0.616665	12.6988	4.78174	0.000381359	0.99469
EDA	-0.613279	5.8695	-4.55201	0.000574565	0.99469
PRAG1	-0.804248	9.19788	-4.52325	0.000605093	0.99469
SCAMP5	-1.12637	7.09425	-4.48629	0.000646827	0.99469
AC016739.1	0.845425	7.91971	4.22449	0.00104213	0.99469
GABRB3	-0.607936	5.57731	-4.17348	0.00114463	0.99469
AC239868.1	-0.395308	7.81485	-4.02544	0.00150517	0.99469
HIST2H2BD	-0.543558	6.93189	-3.92357	0.00181948	0.99469
C2orf27A	-0.515996	6.83806	-3.92356	0.00181951	0.99469
RPLP1	0.89306	13.4989	3.90327	0.00188978	0.99469
RPL7A	0.541625	12.7636	3.86636	0.00202479	0.99469
TNFRSF10C	-0.632954	6.25192	-3.83893	0.00213153	0.99469
CCDC124	0.62107	9.42517	3.8031	0.00227966	0.99469
PDZD2	-0.76905	5.87775	-3.77961	0.0023824	0.99469
PHLDA2	0.711454	8.99686	3.7714	0.00241947	0.99469
ADAMTSL3	-0.802291	5.93225	-3.75891	0.00247694	0.99469
FIRRE	-1.28272	6.54519	-3.75813	0.00248055	0.99469
MT2A	1.25983	11.733	3.71574	0.00268651	0.99469
HIVEP1	-0.602289	10.995	-3.69603	0.00278814	0.99469
Z98884.2	-0.363364	5.7381	-3.6528	0.00302498	0.99469
AC010168.2	-0.503876	6.45612	-3.65054	0.00303792	0.99469
PPDPF	0.652569	9.60428	3.64544	0.00306734	0.99469
AL731577.2	-0.677965	6.35366	-3.54453	0.00371223	0.99469
MTATP8P1	0.539268	6.57281	3.5139	0.00393404	0.99469
HSPB1	0.49272	10.3119	3.49832	0.00405201	0.99469
MT-CO2	0.849198	14.6955	3.48695	0.00414028	0.99469
ZNRF2P1	0.340437	5.78557	3.4865	0.00414387	0.99469
RPL27	0.706341	11.5835	3.48312	0.00417048	0.99469
MTATP6P1	0.774288	11.1011	3.47273	0.00425355	0.99469
AC093909.1	0.383816	6.17491	3.4665	0.00430411	0.99469
SPCS1	0.406759	10.1917	3.44981	0.00444264	0.99469
C3orf70	-0.781672	6.292	-3.4492	0.00444778	0.99469
HMGB1P10	-0.344319	6.1859	-3.44907	0.00444889	0.99469
MRPL33	0.492797	8.32096	3.44886	0.00445066	0.99469
MZT2B	0.412915	8.47438	3.44601	0.00447484	0.99469
UQCR10	0.695622	9.11493	3.44336	0.00449741	0.99469
TUBGCP2	0.253849	10.4127	3.4133	0.00476167	0.99469
ATP8A1	-1.00916	7.18916	-3.38793	0.00499692	0.99469
MIF	0.704091	9.6098	3.38155	0.00505787	0.99469
LY6G5B	-0.392073	6.01205	-3.37498	0.00512152	0.99469
MUC20-OT1	-0.607134	7.9	-3.37364	0.00513461	0.99469
AC007969.1	0.372179	6.27128	3.36261	0.00524336	0.99469
TRA2A	0.31405	11.1755	3.329	0.00558962	0.99469
RPL28	0.903102	11.4246	3.31654	0.00572383	0.99469
AC102953.2	-0.284853	5.91061	-3.30323	0.00587068	0.99469
DBI	0.823079	8.87919	3.30121	0.00589334	0.99469
AC007160.1	-0.307026	5.77815	-3.28606	0.00606581	0.99469
AC053513.1	-0.219291	5.7085	-3.28528	0.00607483	0.99469
RRN3	-0.331504	10.4427	-3.28409	0.00608851	0.99469
AC138932.1	-0.328119	5.95698	-3.27822	0.00615699	0.99469
MT-TT	-0.452645	5.98177	-3.27721	0.0061689	0.99469
SLC9A3-AS1	-0.648122	6.9488	-3.27394	0.00620745	0.99469
MT-ND3	0.742758	10.1062	3.27047	0.00624861	0.99469
RF00494	0.436133	6.22036	3.2662	0.00629956	0.99469
RPS11	0.976909	11.4489	3.25897	0.00638692	0.99469
ZCRB1	0.484464	10.5667	3.24119	0.006607	0.99469
MT-ND1	0.835976	13.8581	3.22083	0.00686832	0.99469
BMS1P1	-0.510829	6.45933	-3.20864	0.00702976	0.99469
CHRNG	0.392623	6.1196	3.20764	0.00704309	0.99469
RRAGD	-0.790788	6.18528	-3.19451	0.0072216	0.99469
AC244669.1	0.374021	6.25253	3.19386	0.00723051	0.99469
FNIP2	-0.445006	9.69931	-3.19246	0.00724989	0.99469
IBA57	-0.431066	8.36383	-3.18811	0.00731022	0.99469
PLP2	0.391085	10.1938	3.18777	0.00731493	0.99469
MBD6	0.319084	8.29166	3.18528	0.00734966	0.99469
AC012313.2	-0.256423	5.86863	-3.17736	0.00746147	0.99469
DRAP1	0.541094	11.7921	3.15277	0.00781949	0.99469
SF3B6	0.79851	10.0758	3.14219	0.00797885	0.99469
PLCG2	-0.498972	6.21394	-3.14202	0.00798137	0.99469
COX7C	0.956851	11.2673	3.13994	0.00801309	0.99469
AC016949.1	-0.351729	6.103	-3.13132	0.00814584	0.99469
RPL18	0.219354	11.7944	3.12503	0.00824416	0.99469
PRAF2	0.552348	8.04457	3.12428	0.00825599	0.99469
METTL26	0.357031	7.71775	3.1115	0.00845947	0.99469
ATF7IP2	-0.621758	5.91721	-3.08189	0.00895063	0.99469
EEF1DP1	0.305078	6.10627	3.07622	0.00904799	0.99469
BACH1	-0.41437	10.718	-3.0677	0.00919615	0.99469
NDUFB11	0.422556	8.02092	3.06585	0.00922858	0.99469
TRMT112	0.49126	9.59858	3.05395	0.00944018	0.99469
MORN2	0.437629	7.58098	3.04628	0.0095792	0.99469
RPL19	0.658109	12.8327	3.02375	0.00999938	0.99469
NPL	-0.376439	6.28838	-3.02267	0.0100201	0.99469
THAP4	0.252969	9.39118	3.01981	0.0100748	0.99469
GSTM1	1.81368	7.23876	3.01607	0.0101469	0.99469
SOAT1	-0.351473	11.3435	-3.00167	0.010429	0.99469
PFDN6	0.366219	7.72443	3.00045	0.0104534	0.99469
NANS	0.415075	10.1579	2.98941	0.0106755	0.99469
TMEM232	-0.366119	5.82782	-2.98684	0.010728	0.99469
YBX1P1	0.450222	6.81594	2.98564	0.0107524	0.99469
RPL26L1	0.579093	9.76325	2.98126	0.0108425	0.99469
COX15	-0.293848	9.4192	-2.98019	0.0108646	0.99469
EMSY	0.306438	9.64075	2.97775	0.0109153	0.99469
AL135905.2	0.393155	7.45885	2.97454	0.0109822	0.99469
RN7SL625P	0.306011	5.76823	2.97353	0.0110034	0.99469
CFAP36	0.506989	9.69988	2.96357	0.011214	0.99469
FTSJ3	0.484449	10.7674	2.96002	0.0112901	0.99469
ATP5PF	0.764061	9.70285	2.95669	0.0113618	0.99469
AL117379.1	-0.336072	5.64561	-2.9513	0.011479	0.99469
RPS2	0.503308	14.562	2.93618	0.0118142	0.99469
MATN3	-0.58538	6.98095	-2.93214	0.0119054	0.99469
MTX3	-0.261243	10.6322	-2.93045	0.0119439	0.99469
SH3BGRL3	0.588397	11.8378	2.92545	0.012058	0.99469
CCND2	-1.63952	9.40978	-2.92327	0.0121081	0.99469
CCDC58	0.353713	8.89855	2.91951	0.012195	0.99469
GRAMD4	-0.342706	7.88831	-2.91882	0.012211	0.99469
CDKN2AIPNL	0.484324	9.23992	2.91517	0.0122962	0.99469
PPIL3	0.431344	8.64996	2.91383	0.0123274	0.99469
AC027682.2	0.30352	5.88069	2.90725	0.0124827	0.99469
PRCC	0.261671	9.93792	2.9059	0.0125149	0.99469
FAM189A2	-0.368934	5.66935	-2.90304	0.0125832	0.99469
LRRC37A3	-0.299663	6.58342	-2.89842	0.0126943	0.99469
ZNF594	0.343491	7.77523	2.89618	0.0127486	0.99469
UXS1	0.326845	11.2044	2.89201	0.0128499	0.99469
AC090181.2	-0.274758	5.84891	-2.88996	0.0129003	0.99469
LINC01278	0.51021	9.2697	2.88518	0.013018	0.99469
RPS27	1.04239	8.75093	2.87657	0.0132327	0.99469
TMSB4X	-0.295456	13.3317	-2.87492	0.0132743	0.99469
SEMA4G	0.351884	6.10965	2.87197	0.013349	0.99469
NEAT1	-0.724786	12.7379	-2.86925	0.0134183	0.99469
FAM84B	-0.596745	5.68074	-2.86412	0.0135496	0.99469
MTRNR2L1	0.610257	13.133	2.8588	0.0136875	0.99469
TMPPE	-0.319481	8.27548	-2.85067	0.0139004	0.99469
DUSP12	0.29992	8.41169	2.8505	0.0139049	0.99469
LINC00942	-0.450155	5.71449	-2.85047	0.0139057	0.99469
FAM13B	-0.290107	10.3499	-2.84532	0.0140427	0.99469
GPR156	-0.322158	6.16275	-2.83851	0.0142255	0.99469
SLC25A32	0.41155	8.58085	2.83808	0.0142369	0.99469
EHBP1L1	0.311772	10.8181	2.83749	0.0142529	0.99469
PTPRU	-0.7405	7.01008	-2.83547	0.0143077	0.99469
CCDC25	0.373788	10.4034	2.83326	0.0143679	0.99469
MT-CYB	0.771887	13.9648	2.831	0.0144298	0.99469
CACNG8	0.693728	10.4543	2.83076	0.0144364	0.99469
KRI1	0.46732	8.88574	2.83016	0.0144528	0.99469
GTF2E1	0.275442	9.47342	2.8295	0.0144708	0.99469
LRCH3	0.253776	10.3374	2.82505	0.0145938	0.99469
SEC61B	0.521137	9.50221	2.8192	0.0147568	0.99469
RBFA	0.304224	7.77822	2.81408	0.0149008	0.99469
NDUFA3	0.38813	7.13099	2.81252	0.0149449	0.99469
SPAG7	0.556458	9.29563	2.80734	0.0150927	0.99469
EDF1	0.382333	10.4288	2.80338	0.0152067	0.99469
CALM2	-0.277257	14.5289	-2.80247	0.0152329	0.99469
FAM89B	0.315234	5.83988	2.7937	0.0154883	0.99469
AC104619.3	-0.308663	6.02914	-2.78649	0.0157017	0.99469
UBE2SP1	0.264307	5.7941	2.7836	0.0157881	0.99469
AC011462.1	0.278327	12.0821	2.77908	0.015924	0.99469
EFL1	0.353564	10.3961	2.77841	0.0159441	0.99469
EIF3G	0.304811	11.1231	2.77404	0.0160767	0.99469
ZNF155	0.316682	8.05429	2.77348	0.0160939	0.99469
THAP7-AS1	0.31079	6.29449	2.77235	0.0161284	0.99469
MT-ATP8	0.724137	13.2457	2.77197	0.01614	0.99469
ANKRD35	0.4044	6.03831	2.76289	0.0164202	0.99469
FUNDC1	0.405916	8.83576	2.76279	0.0164233	0.99469
SDHD	-0.264929	9.19878	-2.7614	0.0164667	0.99469
PRRT3-AS1	0.399107	5.53161	2.75693	0.0166068	0.99469
ZNF280A	-0.820615	5.87764	-2.75477	0.0166748	0.99469
C3orf35	-0.280304	5.86031	-2.74974	0.0168346	0.99469
RPL14	0.481929	12.6958	2.7485	0.016874	0.99469
NEU1	-0.429543	10.1417	-2.74573	0.0169627	0.99469
SART1	0.383881	10.0138	2.74405	0.0170169	0.99469
MIER2	0.281442	9.16674	2.74214	0.0170785	0.99469
RUVBL2	0.32674	10.8158	2.73635	0.0172669	0.99469
IFT88	0.297462	9.35589	2.7293	0.017499	0.99469
RPL23	0.415979	12.319	2.72776	0.0175499	0.99469
C19orf53	0.490208	10.2425	2.72534	0.0176306	0.99469
SMCR8	-0.256537	10.5817	-2.72382	0.0176815	0.99469
SULF2	-1.39344	7.48868	-2.71555	0.0179602	0.99469
RPL11	0.822815	11.3295	2.71555	0.0179603	0.99469
RPL36AL	0.895254	10.8502	2.71493	0.0179814	0.99469
MTRNR2L8	0.537691	11.7544	2.71398	0.0180138	0.99469
AC024257.3	-0.310665	5.65816	-2.7134	0.0180334	0.99469
SNORA12	0.244721	6.16002	2.71199	0.0180818	0.99469
ZNF880	-1.02144	9.34833	-2.7103	0.0181395	0.99469
CREB3L2	0.2951	12.7439	2.70791	0.0182219	0.99469
ARAP2	-1.27242	6.62842	-2.70787	0.0182232	0.99469
FOXN3	-0.506802	10.6635	-2.70386	0.0183619	0.99469
HELZ2	-0.542565	9.38462	-2.70303	0.0183905	0.99469
RN7SL1	0.613402	15.8047	2.70299	0.0183921	0.99469
MRPS31P4	0.256107	6.31129	2.70272	0.0184014	0.99469
MYPOP	0.30911	7.38575	2.69985	0.0185015	0.99469
YBX1	0.543705	13.0674	2.69614	0.0186319	0.99469
NT5DC3	-0.331605	9.54665	-2.69542	0.0186572	0.99469
UBBP4	0.335375	6.64125	2.69325	0.018734	0.99469
HLX	0.557026	7.19981	2.69216	0.0187727	0.99469
MT-ND4L	0.724271	13.2647	2.69205	0.0187766	0.99469
TTC12	-0.389287	7.46993	-2.69198	0.018779	0.99469
TIMM13	0.359987	9.96498	2.69149	0.0187964	0.99469
PFDN5	0.37019	10.2471	2.691	0.0188137	0.99469
NAP1L2	-0.899894	6.12791	-2.69092	0.0188164	0.99469
GTF3A	0.441752	11.0046	2.69034	0.0188371	0.99469
TUBG1	0.317432	10.7244	2.6853	0.0190176	0.99469
ECH1	0.435236	7.6296	2.684	0.0190643	0.99469
HDGF	0.431232	12.143	2.68387	0.0190691	0.99469
XRCC4	-0.243673	8.84993	-2.68155	0.019153	0.99469
RPL38	0.478537	11.5368	2.68123	0.0191642	0.99469
AL139407.1	-0.390159	5.82381	-2.67974	0.0192184	0.99469
PSMA4	0.28943	11.98	2.67469	0.0194025	0.99469
CIAO2B	0.25513	8.74544	2.66735	0.0196736	0.99469
HNRNPK	0.386514	14.4662	2.66566	0.0197365	0.99469
TOMM5	0.452763	9.20793	2.66255	0.0198526	0.99469
PSMB1	0.269426	11.0616	2.65931	0.0199744	0.99469
TULP4	-0.232976	11.7435	-2.65884	0.0199921	0.99469
PCOLCE	0.487294	10.8439	2.65742	0.0200458	0.99469
AL139260.1	-0.300283	6.54504	-2.657	0.0200616	0.99469
NAA80	0.319388	6.28228	2.65692	0.0200645	0.99469
CDKAL1	-0.23374	9.28862	-2.65653	0.0200794	0.99469
KRCC1	0.35962	10.3566	2.65292	0.0202169	0.99469
TMEM39B	0.246071	7.81755	2.65025	0.020319	0.99469
EDA2R	-0.322957	9.15519	-2.64997	0.0203295	0.99469
CCDC181	-0.483537	5.8971	-2.64992	0.0203314	0.99469
MNT	-0.361396	8.93271	-2.64726	0.020434	0.99469
AC084125.2	-0.280164	5.74498	-2.64674	0.0204537	0.99469
FILIP1	-0.853471	7.2548	-2.64596	0.0204841	0.99469
STARD9	-0.518173	7.97887	-2.64477	0.0205301	0.99469
MRPS9	0.364559	9.90242	2.6402	0.0207077	0.99469
GVQW3	0.219484	5.92624	2.63879	0.0207628	0.99469
SFMBT2	-0.780666	5.82859	-2.63854	0.0207726	0.99469
NME6	-0.290166	8.40487	-2.63848	0.020775	0.99469
ZNF532	-0.243964	11.1687	-2.63801	0.0207935	0.99469
NDUFAF2	0.640495	8.11655	2.63504	0.0209104	0.99469
DFFB	0.331894	7.48571	2.63403	0.0209501	0.99469
FASTKD5	-0.370055	9.6331	-2.63212	0.0210258	0.99469
RPS24	0.42628	12.7806	2.63136	0.0210558	0.99469
URB1-AS1	0.248778	5.97199	2.63024	0.0211004	0.99469
ADGRE5	0.298709	10.7347	2.62152	0.0214501	0.99469
RN7SL2	0.578083	15.4776	2.61752	0.0216122	0.99469
PSMD4	0.257761	11.453	2.61586	0.0216798	0.99469
AL049629.1	0.327386	5.78976	2.61478	0.021724	0.99469
YBEY	0.292825	7.26241	2.61134	0.0218653	0.99469
NPTN-IT1	-0.344779	6.10198	-2.60984	0.0219269	0.99469
AC009690.2	-0.274859	5.72094	-2.60876	0.0219717	0.99469
XPA	0.41363	8.02261	2.60226	0.0222425	0.99469
EID2	0.294673	8.46144	2.602	0.0222534	0.99469
AC073073.2	-0.215032	6.3066	-2.60106	0.0222925	0.99469
RPL12	0.556292	12.5692	2.59989	0.0223416	0.99469
MAP4K4	0.397361	15.1026	2.59928	0.0223675	0.99469
NDN	-1.3439	7.35875	-2.59466	0.0225629	0.99469
EPC1	-0.260669	9.40102	-2.59389	0.0225957	0.99469
CLEC14A	-1.51059	8.38347	-2.59357	0.022609	0.99469
SNRPA	0.34036	9.92292	2.59246	0.0226562	0.99469
CLCN7	-0.276766	9.48338	-2.59209	0.022672	0.99469
GPR137C	-0.269289	6.99507	-2.59178	0.0226855	0.99469
CEP89	0.279866	10.2657	2.58901	0.0228038	0.99469
SHLD1	-0.262197	6.20948	-2.58867	0.0228183	0.99469
STX4	0.454231	8.83239	2.58287	0.0230689	0.99469
SAFB	0.463775	9.85479	2.57954	0.0232138	0.99469
AC060766.4	-0.239113	5.66079	-2.57334	0.023486	0.99469
RPF1	0.339573	9.78244	2.57259	0.023519	0.99469
RN7SKP249	0.275326	5.79246	2.57181	0.0235537	0.99469
ANKRD9	0.459571	7.42689	2.57123	0.0235791	0.99469
AC067942.1	0.220736	6.04931	2.56865	0.0236939	0.99469
AC010343.1	0.257852	6.596	2.56798	0.0237234	0.99469
RCBTB1	-0.279657	9.44428	-2.56789	0.0237279	0.99469
CBX4	0.392692	9.23127	2.56718	0.0237595	0.99469
ARHGAP32	-0.34456	8.97212	-2.56689	0.0237725	0.99469
HARS	0.272676	10.8829	2.56442	0.0238827	0.99469
FBXL16	-0.683215	6.12268	-2.56283	0.0239542	0.99469
VTRNA1-3	0.538323	6.58143	2.56142	0.0240177	0.99469
AC010735.1	-0.789204	5.74491	-2.55939	0.0241095	0.99469
FZD3	-0.477229	6.25885	-2.55801	0.024172	0.99469
PRKRIP1	0.294289	7.97732	2.55721	0.0242083	0.99469
TTC9C	0.241883	7.87675	2.5546	0.0243276	0.99469
ZNF2	0.317024	7.37915	2.55376	0.024366	0.99469
DUSP4	-0.996757	9.25028	-2.5518	0.0244558	0.99469
CD96	-0.512174	5.86102	-2.54821	0.0246212	0.99469
MRPL57	0.342271	8.37394	2.54352	0.0248387	0.99469
CELSR1	-0.702718	6.04364	-2.54245	0.0248888	0.99469
HNRNPM	0.541016	12.4979	2.54145	0.0249355	0.99469
GATA3	-0.715505	6.48228	-2.54076	0.0249676	0.99469
CYTOR	-0.57314	9.20087	-2.54073	0.0249691	0.99469
PKP3	-0.27167	5.80602	-2.54069	0.024971	0.99469
SKP1	0.273226	12.0647	2.54007	0.0249998	0.99469
SIAH1	-0.412885	8.62494	-2.53902	0.0250493	0.99469
CD24	-2.0572	8.39981	-2.53805	0.0250949	0.99469
TBCB	0.208295	9.77311	2.53704	0.0251424	0.99469
PASK	-0.260058	8.07159	-2.5336	0.0253052	0.99469
CCT7	0.252066	12.1465	2.53316	0.025326	0.99469
MRPS7	0.414823	8.90512	2.53078	0.0254394	0.99469
MRPS30-DT	-0.312554	5.88889	-2.52982	0.0254851	0.99469
VPS4A	0.261836	9.74405	2.52919	0.0255154	0.99469
BUD31	0.28025	10.9381	2.52633	0.0256525	0.99469
PSMC5	0.32102	11.0497	2.52558	0.0256888	0.99469
AL445305.1	-0.32853	6.72888	-2.5239	0.0257699	0.99469
MTFMT	0.323483	8.19497	2.52263	0.0258311	0.99469
ZNF580	0.385953	7.63601	2.5203	0.0259442	0.99469
SPIN3	-0.259821	7.3616	-2.52014	0.025952	0.99469
COA4	0.258108	9.11374	2.51924	0.0259955	0.99469
GTF2F1	0.279498	10.8567	2.51807	0.0260525	0.99469
RMRP	0.947141	13.0933	2.51751	0.02608	0.99469
STRN4	0.171497	10.5547	2.5173	0.0260904	0.99469
KITLG	-0.55018	11.9354	-2.51702	0.0261038	0.99469
SMAD6	-0.531178	10.3829	-2.517	0.0261051	0.99469
STK38	-0.271302	10.4505	-2.51651	0.0261289	0.99469
SHROOM3	-0.618291	8.95275	-2.51615	0.0261464	0.99469
ERAP2	2.34032	10.0105	2.51515	0.0261957	0.99469
RPS2P46	0.332951	8.46424	2.51121	0.0263895	0.99469
ATPAF2	0.226074	8.2423	2.50706	0.0265957	0.99469
RIDA	0.422746	8.16945	2.50447	0.0267249	0.99469
LDB1	0.305643	9.92723	2.50324	0.0267865	0.99469
LDOC1	0.341394	9.53517	2.50221	0.0268379	0.99469
PRICKLE1	-0.83067	7.72564	-2.49871	0.0270146	0.99469
PTMAP9	0.277186	5.73963	2.49834	0.0270333	0.99469
EIF4EBP1	0.52282	9.52836	2.49443	0.0272317	0.99469
AEBP1	0.76354	11.7063	2.49268	0.0273208	0.99469
LYAR	0.407152	9.65208	2.49053	0.0274313	0.99469
ARFGEF3	-0.437551	6.10741	-2.48694	0.0276158	0.99469
FHL3	0.381577	8.64306	2.48589	0.0276703	0.99469
AC087623.2	0.239887	5.92273	2.48523	0.0277045	0.99469
MDH2	0.210626	10.7863	2.48203	0.0278704	0.99469
HLTF	-0.267873	11.4822	-2.48177	0.0278842	0.99469
FAM198B-AS1	-0.413931	7.37004	-2.48066	0.027942	0.99469
PSMD8	0.346659	11.5099	2.47948	0.0280039	0.99469
ADAL	0.277746	8.11145	2.47828	0.0280666	0.99469
EEF1AKMT3	0.271636	7.65224	2.4779	0.0280864	0.99469
SH3TC1	-0.6957	7.31783	-2.4775	0.0281074	0.99469
EFHD2	0.302299	11.5809	2.47616	0.0281782	0.99469
ASAH1	-0.403081	12.2199	-2.47531	0.0282226	0.99469
FAM222B	0.273969	9.12853	2.47399	0.0282926	0.99469
EEF1A2	-0.402557	5.75714	-2.47115	0.028443	0.99469
BASP1	0.319343	11.7581	2.46932	0.0285403	0.99469
NDUFAF4	-0.450566	8.98882	-2.46835	0.0285924	0.99469
RPS8	0.19324	13.4958	2.46316	0.0288703	0.99469
RPS15	0.535977	11.8473	2.46314	0.0288717	0.99469
DDX47	-0.340322	6.23844	-2.46132	0.02897	0.99469
RPL7AP6	0.242319	6.32768	2.45712	0.0291981	0.99469
AC087893.1	-0.271412	5.68607	-2.45711	0.0291985	0.99469
SLIRP	0.536219	10.1246	2.45607	0.029255	0.99469
RNMT	-0.274352	10.4731	-2.45575	0.0292729	0.99469
CHMP2A	0.404367	10.1828	2.45355	0.029393	0.99469
FAM228B	0.525632	7.22855	2.45203	0.0294764	0.99469
MRPL16	0.285538	9.11238	2.45136	0.0295132	0.99469
RPS11P5	0.3106	5.97844	2.44972	0.0296035	0.99469
EID3	-0.522827	7.03876	-2.44972	0.029604	0.99469
PJA1	0.232093	9.03772	2.44872	0.0296592	0.99469
UQCRB	0.541455	10.8291	2.44563	0.0298305	0.99469
TRNP1	-0.688962	8.63573	-2.44324	0.0299639	0.99469
CMTR1	-0.190806	10.2113	-2.44241	0.0300102	0.99469
RPL29	0.346656	11.0797	2.44126	0.0300745	0.99469
UCP2	-0.303331	5.61266	-2.44095	0.0300919	0.99469
FLVCR1-DT	-0.434648	6.38025	-2.44058	0.0301127	0.99469
BRICD5	-0.241932	5.69197	-2.43925	0.0301876	0.99469
ABL2	-0.51462	12.3387	-2.43878	0.0302138	0.99469
PFDN2	0.542311	9.8368	2.43578	0.0303833	0.99469
AC048382.5	0.202261	5.69191	2.43525	0.0304132	0.99469
RF00019	-0.302144	7.73709	-2.43425	0.03047	0.99469
CACNG6	0.41933	6.27982	2.43302	0.0305399	0.99469
PCMTD2	-0.237309	9.19822	-2.43056	0.0306802	0.99469
TPM3P9	-0.294586	7.30411	-2.42902	0.0307684	0.99469
ABCD3	-0.211848	10.8678	-2.42837	0.0308055	0.99469
NANP	-0.278722	8.60919	-2.42668	0.0309027	0.99469
WNK3	-0.401245	5.56437	-2.42515	0.0309909	0.99469
SSBP1	0.384719	11.217	2.42431	0.0310393	0.99469
RBM3	-0.288645	12.3961	-2.42412	0.0310502	0.99469
AKR1E2	-0.325524	5.78993	-2.42367	0.0310765	0.99469
FABP5	-0.414642	9.25863	-2.42274	0.0311301	0.99469
RPL22P1	0.34876	7.11667	2.4206	0.0312542	0.99469
UBAC2	0.245915	9.66036	2.42057	0.0312559	0.99469
EVA1C	0.29292	8.60003	2.41828	0.0313898	0.99469
ENC1	-0.760028	11.9186	-2.41801	0.0314055	0.99469
HLA-L	-0.848479	7.32877	-2.418	0.031406	0.99469
KIRREL3	0.498877	6.91056	2.41705	0.0314615	0.99469
SSB	0.402597	11.8454	2.41408	0.0316359	0.99469
MT-RNR1	1.53324	7.43401	2.41408	0.031636	0.99469
RPS12	0.290958	11.8521	2.41196	0.031761	0.99469
CCT5	0.274763	13.1212	2.41114	0.0318092	0.99469
PCDH19	-0.689515	6.04052	-2.41111	0.0318111	0.99469
ELOF1	0.286501	8.0052	2.40959	0.0319015	0.99469
RPL30	0.344424	10.656	2.40837	0.0319738	0.99469
RPL35	0.3256	13.5111	2.40816	0.0319863	0.99469
AIMP2	0.226072	9.97399	2.40214	0.0323464	0.99469
EBNA1BP2	0.400339	11.5524	2.39438	0.0328157	0.99469
TNIP2	0.269553	10.5596	2.3933	0.0328819	0.99469
PTPRN2	-0.453249	5.86041	-2.39138	0.0329995	0.99469
PRPF38A	0.442083	10.2119	2.39067	0.0330429	0.99469
RPS25	0.276125	11.676	2.38873	0.0331621	0.99469
MBD2	0.292504	11.6451	2.38841	0.0331819	0.99469
PSMB6	0.363764	9.86368	2.38759	0.0332326	0.99469
IL10RB	0.297119	6.01027	2.38696	0.0332714	0.99469
ZNF286A	-0.238792	7.97722	-2.3869	0.0332748	0.99469
BCL2	-0.351587	6.86744	-2.38678	0.0332826	0.99469
PIN1	0.337288	9.5182	2.38417	0.0334442	0.99469
SLC6A17	-0.545565	6.12259	-2.37882	0.0337774	0.99469
AC006213.3	-0.260147	6.19235	-2.37862	0.03379	0.99469
ABHD12	-0.391498	9.93137	-2.37712	0.0338846	0.99469
DIP2C	-0.268317	9.81446	-2.37696	0.0338947	0.99469
NDUFA8	0.24438	8.49825	2.37677	0.0339066	0.99469
C1QBP	0.295648	11.8143	2.37593	0.0339591	0.99469
GPKOW	0.25823	8.87685	2.3727	0.0341635	0.99469
ING2	0.371035	8.32387	2.36868	0.0344192	0.99469
RPL6	0.293397	12.5036	2.368	0.0344621	0.99469
SH3TC2	-0.419314	7.5109	-2.36625	0.0345745	0.99469
HSP90B3P	0.300547	7.09351	2.36568	0.0346109	0.99469
AC005831.1	-0.361859	6.82118	-2.36323	0.0347681	0.99469
ZNF343	0.323099	8.04246	2.36141	0.0348861	0.99469
TANC1	-0.390572	11.2831	-2.36064	0.0349356	0.99469
AC010735.2	-0.575013	5.73927	-2.3602	0.0349642	0.99469
ERCC1	0.273584	9.51946	2.36007	0.0349724	0.99469
RPL24	0.271431	11.6567	2.35955	0.0350061	0.99469
PPP5C	0.273908	11.0211	2.35873	0.0350591	0.99469
DNAJC28	0.345957	6.22625	2.35814	0.0350975	0.99469
NDUFAF8	0.584244	8.97354	2.35669	0.0351924	0.99469
FAM50B	0.293201	6.99331	2.35608	0.0352322	0.99469
CSMD2	-1.01428	6.62927	-2.35535	0.0352795	0.99469
TMA16	0.22467	9.39545	2.35527	0.0352851	0.99469
ZNF292	-0.18772	11.4734	-2.35512	0.0352947	0.99469
GID4	0.369633	8.30864	2.35348	0.0354022	0.99469
RN7SKP90	0.483964	8.41174	2.35177	0.0355142	0.99469
PAF1	0.274963	10.2118	2.3515	0.0355317	0.99469
DNPH1	0.304199	7.6373	2.35137	0.0355405	0.99469
PSMB3	0.223643	9.05633	2.35086	0.0355744	0.99469
MRPL11	0.326272	8.99185	2.34866	0.0357189	0.99469
SAFB2	0.427969	9.95116	2.3481	0.0357565	0.99469
RPL41	0.555394	9.51671	2.34789	0.0357699	0.99469
PTENP1	0.338383	6.37249	2.34619	0.0358826	0.99469
ECHDC3	-0.862645	6.58106	-2.34361	0.0360546	0.99469
PDCD5	0.401524	10.164	2.34142	0.0362008	0.99469
ESPNL	0.520245	5.65831	2.34065	0.0362526	0.99469
AC008736.2	0.346729	5.86583	2.33797	0.0364324	0.99469
MFAP1	0.477809	9.34711	2.33636	0.0365412	0.99469
MT1E	0.734402	9.46025	2.33388	0.0367095	0.99469
RHBDL2	0.349333	6.49886	2.33383	0.0367126	0.99469
CCDC89	0.328547	6.44113	2.3332	0.0367552	0.99469
LAMTOR2	0.361966	7.65058	2.33289	0.0367767	0.99469
LAMTOR1	0.308588	9.80807	2.33251	0.0368019	0.99469
RPL17P36	0.259427	5.65342	2.33184	0.0368481	0.99469
TNKS2	-0.201694	11.5651	-2.33158	0.0368658	0.99469
EIF3C	0.383001	6.88568	2.32966	0.0369968	0.99469
ZNF25	0.27272	9.01049	2.32727	0.0371602	0.99469
ENO1	0.274864	14.5956	2.32672	0.0371982	0.99469
AC102945.2	-0.330402	6.79468	-2.32635	0.0372232	0.99469
AL358115.1	0.410848	5.53253	2.32611	0.0372402	0.99469
TOMM7	0.728052	8.48423	2.32571	0.0372678	0.99469
DDX58	-0.493825	9.91655	-2.3236	0.0374128	0.99469
SCAF8	-0.199389	11.3294	-2.32067	0.0376162	0.99469
POMK	-0.254985	9.11237	-2.31988	0.0376708	0.99469
NRBP1	0.255836	12.0632	2.31934	0.0377082	0.99469
RBPMS-AS1	0.321987	5.97663	2.31674	0.0378898	0.99469
AC027290.2	-0.280083	7.08884	-2.31571	0.0379622	0.99469
TIGD7	-0.350194	8.08219	-2.31236	0.0381975	0.99469
SRM	0.340343	10.1049	2.31136	0.0382682	0.99469
SH2D4A	0.468396	10.3124	2.31107	0.0382883	0.99469
HSPD1P11	-0.615005	7.25635	-2.30815	0.0384952	0.99469
ARPC5L	0.320839	9.73698	2.30737	0.0385502	0.99469
NUDT2	0.264633	8.33573	2.30701	0.0385759	0.99469
AGL	-0.230108	10.289	-2.30458	0.0387497	0.99469
CACYBP	0.389805	10.6434	2.30298	0.0388637	0.99469
ZYX	0.283148	11.874	2.29949	0.0391143	0.99469
F3	-1.50444	10.5038	-2.29896	0.039153	0.99469
ATP8B3	0.445358	6.62509	2.29878	0.0391662	0.99469
PTRHD1	0.260766	7.38955	2.29822	0.0392066	0.99469
AC020688.1	0.213561	5.685	2.29815	0.0392116	0.99469
DDX54	0.261369	10.5324	2.2972	0.0392797	0.99469
FLCN	-0.297739	9.20947	-2.29702	0.0392934	0.99469
RAB28	-0.208234	8.46858	-2.2945	0.0394757	0.99469
CATSPER1	0.248533	5.6499	2.29354	0.0395455	0.99469
F8A1	0.472201	6.35735	2.29333	0.0395614	0.99469
FHOD1	0.302995	9.14821	2.29286	0.0395951	0.99469
CXorf56	0.29424	8.95026	2.29249	0.0396222	0.99469
ZNF770	-0.197425	10.9656	-2.29231	0.0396354	0.99469
EIF2B2	0.277223	9.09693	2.29211	0.0396498	0.99469
ABHD5	-0.279156	9.85347	-2.29087	0.0397409	0.99469
LMAN2	0.239983	11.6715	2.28961	0.039833	0.99469
TCEAL3	0.545533	8.47859	2.28794	0.0399558	0.99469
PRRG1	-0.34855	10.6895	-2.28564	0.0401252	0.99469
RPL12P4	0.252746	6.18614	2.28434	0.0402211	0.99469
IWS1	0.308494	11.1368	2.2838	0.0402614	0.99469
FARS2	-0.2388	8.47665	-2.28319	0.0403067	0.99469
ANP32A	0.349494	10.5916	2.2813	0.0404472	0.99469
RABGEF1	0.270295	7.19279	2.28101	0.0404682	0.99469
BMI1	-0.283789	10.1705	-2.28093	0.0404747	0.99469
SNRPA1	0.403798	9.45267	2.2791	0.0406106	0.99469
POLR2I	0.450521	7.43702	2.27896	0.0406211	0.99469
EIF3J-DT	0.27247	7.51544	2.27201	0.0411441	0.99469
TIMM8B	0.425309	8.47827	2.27078	0.0412373	0.99469
LPCAT1	-0.263336	12.2246	-2.27071	0.0412424	0.99469
ZNF616	0.252663	9.11038	2.26991	0.0413026	0.99469
AP5Z1	-0.387778	9.7846	-2.26938	0.0413433	0.99469
QDPR	-0.203808	10.151	-2.26907	0.0413668	0.99469
AL157713.1	-0.201635	5.76745	-2.26858	0.0414041	0.99469
AC127024.8	-0.255066	6.12587	-2.26821	0.0414323	0.99469
SEMA5A	-0.943178	11.4462	-2.26738	0.0414955	0.99469
RTL8A	0.2836	8.35464	2.2666	0.0415547	0.99469
AC073861.1	0.22152	6.13787	2.26608	0.0415943	0.99469
RHOBTB1	-0.349045	9.46049	-2.26471	0.0416997	0.99469
HIST3H2BB	0.405505	6.2531	2.26465	0.041704	0.99469
LAP3	0.215061	10.058	2.26398	0.0417552	0.99469
RELA	0.196451	10.2786	2.2637	0.0417769	0.99469
COA5	0.293195	7.62935	2.26057	0.0420178	0.99469
ARMC5	-0.369467	8.45006	-2.26024	0.0420429	0.99469
EXOC6B	-0.259961	11.5473	-2.25745	0.0422587	0.99469
PCNPP1	-0.215595	6.05592	-2.25716	0.0422813	0.99469
NFKBIZ	-0.770949	11.6981	-2.25657	0.0423276	0.99469
DELE1	-0.175966	9.01347	-2.25507	0.0424437	0.99469
SEC24C	-0.220044	11.4324	-2.25474	0.0424698	0.99469
AAR2	-0.25772	9.25449	-2.25424	0.0425083	0.99469
TNFSF4	-0.867402	7.43309	-2.25314	0.0425945	0.99469
PNKP	-0.242697	8.85313	-2.25267	0.0426313	0.99469
ETNK2	-0.35744	5.97929	-2.2505	0.0428012	0.99469
MIR1281	-0.344695	6.06891	-2.25027	0.0428193	0.99469
ZNF227	0.28193	8.71693	2.25021	0.0428238	0.99469
CATSPER2P1	0.185561	5.98265	2.25003	0.0428384	0.99469
RN7SL711P	0.526468	6.48121	2.24898	0.0429208	0.99469
DNAJA1	0.324893	11.7148	2.24817	0.0429845	0.99469
ARID3B	0.28456	6.96105	2.24787	0.0430082	0.99469
RBMXP2	0.273604	6.09188	2.2472	0.0430614	0.99469
MTIF3	0.367833	8.58935	2.24665	0.0431047	0.99469
C19orf54	0.303586	7.0094	2.23856	0.0437485	0.99469
MTFP1	-0.229988	6.13013	-2.2384	0.0437617	0.99469
USP42	0.25622	9.20548	2.23796	0.043797	0.99469
C10orf25	-0.194123	5.962	-2.23786	0.043805	0.99469
GNA11	0.170619	11.2864	2.23773	0.0438152	0.99469
AC004812.2	0.206377	6.61568	2.23546	0.0439974	0.99469
CFAP298	0.222739	7.69027	2.23531	0.0440098	0.99469
PFN1	0.274626	12.9561	2.23422	0.0440979	0.99469
WBP2	0.272509	9.67784	2.23379	0.0441323	0.99469
MT-ND4	0.679362	14.6484	2.23366	0.0441433	0.99469
TICAM1	0.256487	8.32492	2.23299	0.0441968	0.99469
ZNF816	0.297208	7.76829	2.23248	0.0442383	0.99469
CCNA1	-1.04532	8.15973	-2.23112	0.0443483	0.99469
TCEAL4	0.491118	10.2773	2.23111	0.0443497	0.99469
AC116533.1	0.30515	6.37158	2.23049	0.0443998	0.99469
DNAJC21	0.245839	11.5328	2.2299	0.0444479	0.99469
HNRNPA1P7	0.159577	5.82527	2.22989	0.0444486	0.99469
FRG1	0.317323	9.33065	2.22977	0.0444582	0.99469
REXO2	0.233457	11.9418	2.22873	0.044543	0.99469
AL162458.1	-0.22897	6.56477	-2.2287	0.0445457	0.99469
AEBP2	0.207574	10.204	2.22632	0.0447402	0.99469
ZNF132	0.29879	7.29946	2.22429	0.0449062	0.99469
NUDC	0.507324	10.2724	2.22345	0.0449759	0.99469
SNRPF	0.470737	10.0581	2.22186	0.0451069	0.99469
DPY19L2	-0.524826	6.42796	-2.22102	0.045176	0.99469
AHSA1	0.28742	10.6266	2.22065	0.0452065	0.99469
RPS15AP24	0.207246	5.59304	2.22041	0.045226	0.99469
ARMCX6	-0.263949	7.98152	-2.22006	0.045255	0.99469
DECR1	-0.235111	10.0055	-2.21919	0.0453272	0.99469
VPS37D	0.315922	6.15477	2.21893	0.0453491	0.99469
ZNF83	0.169056	9.75815	2.21843	0.0453908	0.99469
SNORA49	0.704053	7.01387	2.21803	0.0454233	0.99469
DGKI	-0.420583	8.6839	-2.2177	0.0454508	0.99469
AL590867.2	0.35702	6.20349	2.21754	0.0454643	0.99469
RACK1	0.2273	14.2712	2.21706	0.0455044	0.99469
EEFSEC	0.298433	7.4873	2.21704	0.045506	0.99469
FAM131A	0.387134	7.61373	2.21613	0.0455818	0.99469
CXADR	-0.746383	6.08127	-2.21528	0.0456523	0.99469
GPATCH4	0.412131	9.59231	2.21512	0.0456657	0.99469
CHCHD1	0.358671	7.45215	2.21433	0.0457315	0.99469
OSTM1	-0.400416	11.5509	-2.21326	0.0458215	0.99469
MRPS34	0.359282	10.2862	2.2122	0.0459106	0.99469
TCF7L2	-0.255539	9.9437	-2.21164	0.0459569	0.99469
IFT74	0.347436	9.09007	2.21078	0.0460293	0.99469
SNX19	-0.277417	11.3859	-2.21037	0.0460642	0.99469
ZBTB8A	-0.235283	8.14195	-2.20933	0.0461511	0.99469
AC107071.1	-0.173427	5.69017	-2.20887	0.0461905	0.99469
NAP1L4P3	0.226737	6.65981	2.20881	0.0461952	0.99469
PI4KAP1	0.599336	5.97303	2.20832	0.0462368	0.99469
SP6	-0.511627	5.97075	-2.20726	0.0463265	0.99469
TBC1D16	-0.299761	11.1471	-2.2063	0.0464074	0.99469
LRRC8D	-0.229425	10.4977	-2.20598	0.0464347	0.99469
MCAT	0.232267	6.93394	2.20426	0.0465807	0.99469
JAG2	-0.356061	5.89157	-2.20369	0.0466296	0.99469
MCRIP2	0.196745	6.64026	2.20272	0.0467119	0.99469
CDIPT	-0.283551	9.4598	-2.20109	0.0468509	0.99469
NACA	0.343301	12.0532	2.19978	0.0469635	0.99469
MRPL17	0.23949	10.6324	2.19906	0.047025	0.99469
EXOC2	-0.256114	10.6221	-2.19824	0.047095	0.99469
CLCN5	-0.295095	10.0535	-2.19818	0.0471001	0.99469
EEF1B2	0.271997	12.469	2.19796	0.0471194	0.99469
S1PR2	0.298807	8.87153	2.19751	0.0471581	0.99469
RSL24D1	0.277275	10.4116	2.19654	0.0472417	0.99469
HELQ	-0.17244	8.81627	-2.19614	0.0472765	0.99469
SC5D	-0.531615	11.8774	-2.19613	0.0472767	0.99469
HES2	-0.364245	6.02524	-2.19518	0.0473593	0.99469
PCBP2	-0.196681	11.0262	-2.19471	0.0473995	0.99469
RANBP1	0.381674	12.3791	2.19462	0.0474076	0.99469
AL645933.2	0.271788	5.79987	2.19344	0.0475096	0.99469
ACTBL2	-0.784979	6.05085	-2.1933	0.0475217	0.99469
HNRNPDL	0.405654	11.9138	2.19253	0.0475881	0.99469
SLC25A20	-0.280728	7.63857	-2.19232	0.0476064	0.99469
AL390728.6	-0.37412	6.4683	-2.19182	0.0476503	0.99469
CASK	-0.347477	11.8544	-2.19078	0.0477408	0.99469
ZNF702P	0.888151	7.34131	2.19052	0.0477628	0.99469
PPWD1	0.223064	9.15885	2.18972	0.047833	0.99469
PDK3	-0.544741	8.80898	-2.1893	0.0478692	0.99469
IK	0.453512	10.4667	2.1871	0.0480615	0.99469
AL031775.1	-0.235021	5.90373	-2.18584	0.0481721	0.99469
PDCD10	0.25845	10.8937	2.18496	0.04825	0.99469
AL133415.1	0.681404	7.32838	2.1845	0.04829	0.99469
FOXO3	-0.271283	10.5183	-2.17707	0.0489478	0.99469
ZFR	-0.274365	13.1981	-2.17675	0.048976	0.99469
MDFI	-1.05645	6.00555	-2.17409	0.0492144	0.99469
MYL6P1	0.246965	5.845	2.17406	0.0492163	0.99469
AC009060.1	0.30244	6.17346	2.1722	0.0493836	0.99469
PAPPA2	-0.595914	5.99471	-2.17219	0.0493841	0.99469
AC093110.1	0.487097	6.65765	2.17179	0.0494201	0.99469
ARMH3	-0.197548	9.14943	-2.1717	0.0494284	0.99469
AL022157.1	-0.246211	5.81715	-2.17153	0.0494436	0.99469
GSK3B	-0.200299	11.8552	-2.16958	0.0496193	0.99469
SLC25A46	-0.188481	11.897	-2.16886	0.0496848	0.99469
PDCD4	0.427592	9.95284	2.16614	0.0499306	0.99469
AC091060.1	0.181242	5.69605	2.16589	0.0499534	0.99469
YBX1P10	0.475652	7.27767	2.16496	0.050038	0.99469
CHCHD5	0.364697	6.34814	2.16493	0.0500404	0.99469
HMGB3P9	-0.266411	5.9228	-2.16377	0.0501466	0.99469
EIF4A3	0.156723	10.5985	2.16224	0.0502861	0.99469
FNTA	-0.200154	10.2433	-2.16175	0.0503312	0.99469
NSRP1	0.555732	9.505	2.16138	0.0503649	0.99469
EIF4BP6	0.209873	6.31664	2.15944	0.0505426	0.99469
MRM3	0.317479	8.50139	2.15897	0.0505853	0.99469
DNAH14	-0.446593	7.54773	-2.15859	0.0506209	0.99469
TPM2	0.596762	12.2129	2.15828	0.0506491	0.99469
EXOSC3	0.290008	8.11734	2.1574	0.0507305	0.99469
PCDHB5	-0.559194	6.07643	-2.15739	0.0507314	0.99469
FLII	0.206405	12.1926	2.15717	0.0507518	0.99469
TAOK3	0.18831	11.7414	2.15564	0.0508922	0.99469
ZFP36	0.360896	7.83917	2.15526	0.050928	0.99469
HLA-A	-0.586914	11.8382	-2.1551	0.0509425	0.99469
RPL14P1	0.460379	7.63679	2.15508	0.0509445	0.99469
UBXN1	0.378816	9.99278	2.15495	0.0509562	0.99469
NDUFB4	0.295434	8.52547	2.15445	0.0510023	0.99469
LARP6	0.221704	10.4226	2.15294	0.0511428	0.99469
UXT	0.216635	8.38209	2.15153	0.0512741	0.99469
PSME2	0.258242	9.55924	2.15139	0.0512869	0.99469
NDUFB10	0.506009	9.6962	2.14835	0.0515707	0.99469
FNDC10	-0.316602	6.64126	-2.14807	0.0515969	0.99469
AL365440.1	0.335464	6.48186	2.14667	0.0517279	0.99469
WDR18	0.361801	8.98779	2.14602	0.0517889	0.99469
RPL22	-0.229307	9.54639	-2.14588	0.0518024	0.99469
RPL13	0.198344	12.5958	2.14531	0.051856	0.99469
SMARCAD1	-0.241779	11.6676	-2.14517	0.051869	0.99469
ZBTB10	-0.212094	10.0059	-2.14454	0.0519278	0.99469
CTDNEP1	0.212004	9.15227	2.14453	0.0519292	0.99469
GAS6-AS1	-0.310093	6.56469	-2.14421	0.0519589	0.99469
ZNF747	0.353447	7.31359	2.144	0.0519794	0.99469
TIMM17B	0.255755	7.12292	2.14397	0.0519819	0.99469
RSRC2	0.352874	10.8342	2.14214	0.0521551	0.99469
HERC1	-0.281342	11.5201	-2.14096	0.0522662	0.99469
PSMD6-AS2	-0.230274	6.1674	-2.13917	0.0524365	0.99469
PSMD10	-0.194756	9.557	-2.13911	0.0524424	0.99469
GRHPR	0.187287	9.74889	2.13895	0.0524572	0.99469
LPP	-0.348387	12.7104	-2.13855	0.0524949	0.99469
TBCA	0.314252	10.88	2.13833	0.0525164	0.99469
HIST2H3D	0.305166	5.96069	2.13805	0.0525429	0.99469
AC087481.3	-0.319806	6.85969	-2.13781	0.0525654	0.99469
FBXL17	-0.273732	9.87089	-2.13753	0.0525928	0.99469
CIR1	0.404484	9.33008	2.13517	0.0528178	0.99469
RHOBTB3	-0.723962	14.4902	-2.13389	0.0529404	0.99469
NDUFC2	-0.442407	7.95459	-2.13335	0.0529924	0.99469
UBE2E2	0.167944	9.1265	2.13271	0.0530532	0.99469
TUFM	0.222843	11.8587	2.13188	0.0531332	0.99469
CISD3	0.247895	8.99679	2.13185	0.053136	0.99469
MAGOH	0.48818	8.88523	2.13153	0.0531671	0.99469
DARS	0.216541	11.9149	2.13058	0.0532588	0.99469
MX2	-0.645041	6.42302	-2.1296	0.0533531	0.99469
SLC26A2	-0.304929	11.2243	-2.12901	0.0534106	0.99469
ARID4B	0.244761	11.1801	2.12867	0.0534435	0.99469
BMS1	0.331743	11.5334	2.12571	0.0537306	0.99469
THYN1	0.254839	8.41313	2.12547	0.0537538	0.99469
LBHD1	-0.247951	6.56226	-2.12543	0.0537575	0.99469
THAP1	-0.211036	9.75533	-2.12474	0.0538249	0.99469
HNRNPA1	0.420045	12.8393	2.12043	0.0542456	0.99469
GOSR2	-0.258248	9.76217	-2.11999	0.0542892	0.99469
TMEM209	-0.230504	9.3024	-2.1198	0.0543078	0.99469
MSRA	0.269012	7.38739	2.11822	0.0544633	0.99469
PLAU	-0.751243	10.9723	-2.11816	0.0544695	0.99469
IL6STP1	-0.306054	6.23854	-2.11787	0.0544978	0.99469
PPP1R14B	0.458082	10.2136	2.11768	0.0545161	0.99469
DHRS12	-0.191115	5.69513	-2.11762	0.0545225	0.99469
STX16	-0.250991	9.90914	-2.11733	0.0545507	0.99469
MIR573	-0.297773	5.68202	-2.11694	0.0545892	0.99469
C19orf44	0.249683	7.02282	2.11654	0.0546289	0.99469
POLRMTP1	-0.438615	5.7499	-2.11578	0.0547035	0.99469
SNRNP27	0.231219	10.2292	2.11451	0.0548293	0.99469
FAUP1	-0.274285	6.4012	-2.11431	0.0548498	0.99469
ATP5F1E	0.306099	11.1347	2.11384	0.0548961	0.99469
PDCD2L	0.236544	6.64955	2.11327	0.0549529	0.99469
UBE2D2	0.233218	10.3035	2.11318	0.054962	0.99469
NADK	-0.218212	9.92327	-2.11231	0.0550484	0.99469
EID1	0.298582	12.4576	2.11106	0.0551722	0.99469
AL162386.2	-0.262147	5.7744	-2.11072	0.0552062	0.99469
UBE2L3	0.224105	11.1629	2.10898	0.0553805	0.99469
HGSNAT	-0.237078	10.946	-2.1089	0.0553882	0.99469
AIFM1	0.238655	9.44805	2.10835	0.0554432	0.99469
GNG5	0.359328	7.54424	2.10796	0.0554824	0.99469
OSER1	-0.230772	9.1413	-2.10765	0.0555134	0.99469
TSTD2	-0.20155	8.95591	-2.10721	0.0555571	0.99469
MRPL36	0.306743	7.36677	2.10721	0.0555577	0.99469
PHF12	0.189821	9.96687	2.1061	0.0556688	0.99469
GHET1	0.246765	5.89117	2.10475	0.0558047	0.99469
AL354718.1	0.271369	5.75583	2.1045	0.0558297	0.99469
PDCL3	0.420963	8.94967	2.10348	0.0559332	0.99469
BZW1P2	0.224224	6.68695	2.10305	0.0559765	0.99469
FNIP1	-0.362904	11.3103	-2.10294	0.0559877	0.99469
AP000688.1	0.3922	6.29414	2.10254	0.0560281	0.99469
AL353625.1	-0.284119	6.93896	-2.1024	0.0560415	0.99469
SNX11	-0.268791	7.5516	-2.10163	0.0561198	0.99469
TIPIN	0.366435	8.30106	2.10072	0.0562122	0.99469
NAALADL1	0.415985	5.88096	2.10018	0.0562665	0.99469
ZNF483	0.335074	6.44313	2.09881	0.0564061	0.99469
LSM12	0.259732	7.22331	2.09873	0.0564147	0.99469
PRSS12	0.85281	10.0763	2.09858	0.0564298	0.99469
RN7SKP230	0.357504	8.05405	2.09842	0.0564455	0.99469
TIMM23	0.250486	9.38724	2.09823	0.0564647	0.99469
MIB1	-0.257001	11.7718	-2.09817	0.0564713	0.99469
STRAP	0.16955	12.1855	2.09706	0.0565847	0.99469
GRINA	0.186314	10.3286	2.09687	0.0566042	0.99469
FTX	-0.324072	9.11493	-2.09562	0.0567313	0.99469
LRPAP1	0.207805	10.5943	2.09447	0.0568496	0.99469
EMC6	0.309388	9.7285	2.09444	0.0568523	0.99469
LINC01004	0.262443	6.37017	2.093	0.0569998	0.99469
AC092354.2	-0.210127	5.88321	-2.09084	0.0572226	0.99469
ZBTB1	-0.270072	11.0629	-2.0903	0.0572779	0.99469
ZFP62	0.331281	8.60734	2.08994	0.0573149	0.99469
LPAL2	-0.258191	6.08405	-2.08988	0.0573216	0.99469
CATSPERE	-0.219247	5.84435	-2.08946	0.0573654	0.99469
HIST1H2BN	0.459747	8.97822	2.08885	0.0574277	0.99469
AC092069.1	-0.332681	8.52578	-2.08885	0.0574284	0.99469
SRP19	-0.244793	8.89416	-2.08833	0.0574817	0.99469
RAD23A	0.255712	10.3203	2.08705	0.0576144	0.99469
GSTO2	-0.416735	7.43206	-2.08526	0.0578005	0.99469
HIST2H2AC	0.625206	9.39058	2.08496	0.0578317	0.99469
MSRB1	0.216447	7.72183	2.08399	0.0579325	0.99469
SHROOM2	-0.580402	5.94153	-2.08336	0.0579986	0.99469
PPA1	0.222368	10.4372	2.08266	0.0580715	0.99469
AC113935.1	0.20927	6.17002	2.0821	0.0581306	0.99469
AKAP11	-0.253039	12.7469	-2.08132	0.0582125	0.99469
YIF1A	0.212507	8.96938	2.0811	0.0582348	0.99469
MBL1P	-0.347152	5.71491	-2.08094	0.0582519	0.99469
PBDC1	0.247483	9.71694	2.08079	0.058268	0.99469
SNAP29	0.240107	10.639	2.0803	0.0583195	0.99469
ATF7IP	-0.229974	11.7817	-2.08005	0.0583451	0.99469
RAD9B	-0.236433	5.71325	-2.07995	0.0583563	0.99469
SLC12A2	-0.434946	12.7286	-2.0789	0.0584661	0.99469
SNX18P7	0.263652	5.81902	2.07858	0.0584994	0.99469
EIF1B	0.245357	9.24329	2.07811	0.058549	0.99469
PSMG4	0.407313	8.08071	2.07758	0.0586054	0.99469
ZNHIT3	0.212019	7.45396	2.07725	0.0586401	0.99469
PAK2	-0.148143	13.0312	-2.0762	0.0587512	0.99469
HNRNPH1	0.237343	12.8283	2.07513	0.0588637	0.99469
CARM1	0.188779	10.3203	2.07286	0.059105	0.99469
MTCO1P40	0.17931	5.88671	2.06967	0.0594447	0.99469
CCNG1	-0.306293	11.7226	-2.06925	0.0594898	0.99469
AC006504.1	0.263545	6.07473	2.06921	0.0594936	0.99469
HNRNPD	0.385994	12.7467	2.06912	0.0595031	0.99469
RALGAPA2	-0.423124	8.39835	-2.06903	0.0595131	0.99469
MED13L	-0.175364	11.6973	-2.06893	0.0595238	0.99469
BCYRN1	0.435188	5.68068	2.0683	0.0595915	0.99469
OSGEP	-0.236207	8.48236	-2.0682	0.0596023	0.99469
PTPRE	-0.500728	6.33633	-2.06782	0.0596427	0.99469
EIF2S3B	-0.704813	6.39872	-2.067	0.0597303	0.99469
AD000090.1	0.810097	7.06169	2.06676	0.0597563	0.99469
S100A2	0.392807	5.82903	2.06596	0.0598418	0.99469
C12orf65	0.332526	7.6767	2.06546	0.0598964	0.99469
AC010618.1	0.190582	8.10737	2.06512	0.0599327	0.99469
AC021016.2	-0.25562	6.26964	-2.06437	0.0600133	0.99469
RPL35A	0.195245	11.3674	2.06415	0.0600374	0.99469
SMIM20	0.223225	8.01945	2.06334	0.0601247	0.99469
HIST1H3C	0.552175	11.6138	2.06303	0.0601578	0.99469
PITPNA-AS1	0.3748	6.42762	2.06193	0.0602773	0.99469
FNDC4	0.469701	8.8673	2.06138	0.0603363	0.99469
FAM136A	0.270658	9.9358	2.05974	0.0605142	0.99469
RNF8	0.38772	8.88995	2.05868	0.0606297	0.99469
AC242843.1	-0.238603	5.9338	-2.05817	0.060685	0.99469
AC005291.2	-0.532374	8.13488	-2.05811	0.0606921	0.99469
EIF5B	0.35869	12.7281	2.05722	0.0607886	0.99469
GTF3C6	0.313396	10.1329	2.0546	0.0610748	0.99469
RPL5P3	0.1783	5.59969	2.05329	0.061219	0.99469
COMMD1	0.202211	9.22312	2.05219	0.0613396	0.99469
HSP90AB4P	-0.228279	5.82593	-2.0512	0.0614482	0.99469
MRPL51	0.348004	9.43651	2.05091	0.061481	0.99469
RPS20	0.323825	13.0435	2.05082	0.0614906	0.99469
MAMSTR	0.302802	6.21707	2.05064	0.0615105	0.99469
PARK7	0.208384	11.6465	2.05052	0.061524	0.99469
WDR37	-0.279393	9.52123	-2.05014	0.0615661	0.99469
FSD1L	-0.29646	8.09357	-2.0493	0.0616585	0.99469
ELOB	0.172494	9.81945	2.04792	0.0618105	0.99469
GUK1	0.269051	10.3168	2.04746	0.0618618	0.99469
SNF8	0.341765	9.22682	2.04685	0.0619294	0.99469
FBXO42	0.197133	8.5884	2.04601	0.062023	0.99469
SMNDC1	-0.181519	10.2816	-2.04507	0.0621279	0.99469
KXD1	0.170845	9.95284	2.04347	0.0623063	0.99469
EVA1B	0.343093	8.40053	2.04289	0.0623702	0.99469
AP002956.1	-1.58827	9.63485	-2.0428	0.0623804	0.99469
FXYD5	0.418953	11.4245	2.04116	0.0625638	0.99469
SNRPG	0.256436	9.61262	2.04109	0.0625725	0.99469
LINC02057	0.410187	6.83515	2.04019	0.062673	0.99469
RAB9B	-0.373573	6.26915	-2.04018	0.062674	0.99469
AC022498.2	-0.325932	5.77884	-2.0401	0.0626827	0.99469
ZSWIM5	-0.485694	7.29251	-2.03942	0.0627591	0.99469
MTERF3	0.296885	9.34461	2.03908	0.0627975	0.99469
ZNF79	0.31124	7.53213	2.03847	0.0628658	0.99469
MRPL23	0.365087	8.67147	2.03816	0.0629011	0.99469
CBX1	0.388505	11.0317	2.03777	0.0629445	0.99469
IFI27L2	0.369238	7.98523	2.03763	0.0629612	0.99469
RPL31	0.363361	11.3648	2.03754	0.0629715	0.99469
POLR2F	0.404659	8.46162	2.03734	0.0629934	0.99469
AC008074.2	0.203934	5.69588	2.03702	0.06303	0.99469
IQCD	0.182355	5.56139	2.03668	0.0630681	0.99469
SMG5	-0.277858	10.7366	-2.03387	0.0633857	0.99469
DPF1	0.322873	6.99627	2.0334	0.063439	0.99469
PSMC1P1	0.266866	6.28469	2.03318	0.0634635	0.99469
SEC61G	0.28782	10.706	2.0328	0.0635072	0.99469
TAF1A	0.277358	8.27583	2.03272	0.0635165	0.99469
RARA	0.285124	9.32732	2.03162	0.063641	0.99469
PDHA1	0.272411	10.6688	2.03149	0.0636566	0.99469
MT-CO3	0.604211	14.412	2.03013	0.0638107	0.99469
SPPL2A	-0.224127	11.6039	-2.02971	0.0638589	0.99469
NPHP4	-0.351874	8.07743	-2.02906	0.063933	0.99469
KBTBD6	0.272909	9.08406	2.02893	0.0639485	0.99469
IFITM3	0.509827	9.84307	2.02869	0.0639762	0.99469
DOCK3	-0.351171	6.19912	-2.02772	0.0640863	0.99469
HSD17B7P2	-0.220967	5.72801	-2.02741	0.0641224	0.99469
ETV5	0.234358	10.402	2.02635	0.0642436	0.99469
KIFAP3	-0.310542	10.3835	-2.02475	0.0644278	0.99469
DR1	-0.216763	11.6604	-2.02325	0.0646005	0.99469
TALDO1	0.274829	11.9729	2.02209	0.0647349	0.99469
ALYREF	0.47764	9.63189	2.02197	0.0647482	0.99469
ZNHIT2	0.228839	6.79492	2.02159	0.0647923	0.99469
N4BP3	-0.343822	5.66371	-2.02146	0.0648078	0.99469
RPS28	0.35817	8.89164	2.0214	0.0648148	0.99469
MT2P1	0.253675	5.65627	2.02063	0.0649033	0.99469
RPL35P2	0.189779	6.09049	2.0205	0.0649188	0.99469
KCNAB1	-0.922692	6.22776	-2.02014	0.0649608	0.99469
AC013652.1	-0.46554	6.24397	-2.01992	0.0649855	0.99469
TXN2	0.205079	9.48223	2.0199	0.0649878	0.99469
UBE2F	-0.384505	8.22356	-2.01988	0.0649905	0.99469
EBLN2	-0.237611	6.4793	-2.0197	0.0650114	0.99469
AC245140.2	0.269307	6.23154	2.01884	0.0651117	0.99469
AC008467.1	-0.22653	5.82056	-2.01731	0.0652899	0.99469
PLRG1	-0.140558	10.8414	-2.01722	0.0652999	0.99469
TBX15	-1.05537	7.92269	-2.01526	0.0655291	0.99469
PDE2A	-0.30327	5.85617	-2.01518	0.0655382	0.99469
SNHG7	-0.325577	7.62585	-2.01467	0.0655981	0.99469
OGA	-0.202518	12.3102	-2.01272	0.0658268	0.99469
BFAR	-0.168331	10.7792	-2.01261	0.0658391	0.99469
APPBP2	0.172988	10.4282	2.01219	0.0658883	0.99469
TRIM46	0.250811	6.25207	2.01088	0.0660424	0.99469
FAM204A	0.215481	10.0649	2.01053	0.0660835	0.99469
AL160314.2	-0.231658	5.66402	-2.00967	0.0661859	0.99469
GTF2F2	0.331022	9.91987	2.00948	0.0662076	0.99469
BOLA3	0.258837	8.53047	2.00809	0.0663726	0.99469
ZNF614	-0.164095	9.20597	-2.00777	0.0664103	0.99469
ZNF699	-0.468012	8.86998	-2.00713	0.066486	0.99469
TAGLN3	-0.66526	6.61763	-2.00675	0.066531	0.99469
CCDC174	0.247829	8.92166	2.00503	0.0667347	0.99469
ADIRF	0.992879	7.49937	2.00502	0.0667369	0.99469
ATP1B3P1	-0.205381	5.6526	-2.00435	0.0668162	0.99469
NUP214	-0.186368	11.1508	-2.00424	0.0668291	0.99469
POMT2	-0.203508	8.85477	-2.0029	0.066989	0.99469
TMEM222	-0.21141	7.8424	-2.00284	0.0669963	0.99469
RNF121	-0.245637	8.98504	-2.00277	0.0670046	0.99469
SYF2	0.450382	9.47168	2.00249	0.0670374	0.99469
SLFN12	-0.257363	9.79908	-2.00222	0.0670704	0.99469
NKIRAS2	-0.183078	9.82669	-2.00184	0.0671157	0.99469
SURF6	0.249312	9.92836	2.00163	0.0671408	0.99469
FAM216A	0.336405	8.60869	2.00101	0.0672152	0.99469
HIST1H3B	0.67466	9.93015	2.00069	0.0672532	0.99469
MYDGF	0.28703	9.53383	2.00026	0.0673046	0.99469
USE1	0.241285	7.69872	2.00011	0.0673223	0.99469
AC064875.1	-0.423483	5.88166	-1.99914	0.067439	0.99469
FAM207A	0.411284	7.72127	1.99895	0.0674615	0.99469
POLR2G	-0.312587	8.77072	-1.9981	0.0675639	0.99469
SUMO1	0.239173	10.4906	1.99678	0.0677226	0.99469
LINC01204	-0.230929	5.68607	-1.9963	0.0677812	0.99469
C11orf74	0.332365	8.58063	1.99519	0.0679146	0.99469
UBE2W	-0.221063	10.1319	-1.99489	0.0679505	0.99469
LOXL1-AS1	0.399561	8.26996	1.99488	0.0679525	0.99469
TMEM65	-0.423374	9.95151	-1.99483	0.0679588	0.99469
AC006064.2	-0.147907	5.84466	-1.99368	0.0680976	0.99469
CD36	-2.02521	7.04509	-1.99345	0.0681248	0.99469
ZNF391	-0.411676	6.44013	-1.99269	0.0682173	0.99469
TRIM22	-0.350674	10.8143	-1.99241	0.0682518	0.99469
ZBTB8OS	0.303401	8.79278	1.99174	0.0683327	0.99469
ANXA3	-0.660533	7.44743	-1.99169	0.0683394	0.99469
TGFB1I1	0.238878	10.3377	1.99141	0.0683735	0.99469
ZC3H12B	-0.300136	5.86986	-1.9909	0.0684347	0.99469
TSR3	0.296798	9.64626	1.99058	0.0684738	0.99469
ALG10B	-0.270276	9.2331	-1.99028	0.0685111	0.99469
CLPTM1	0.208634	11.4113	1.98904	0.0686623	0.99469
AC093908.1	-0.487015	8.10572	-1.98766	0.0688301	0.99469
CWC22	0.207499	11.0007	1.9874	0.0688621	0.99469
GBGT1	-0.436409	5.87736	-1.9874	0.0688627	0.99469
C12orf4	-0.214733	10.023	-1.9871	0.0688988	0.99469
CFDP1	0.44415	8.76263	1.98672	0.0689455	0.99469
DNAJC4	0.222837	7.5253	1.98635	0.0689905	0.99469
ZNF777	0.294981	9.30069	1.98633	0.0689935	0.99469
DDIT4	0.588069	9.32731	1.98615	0.0690154	0.99469
C1orf131	0.27862	8.81674	1.98587	0.0690501	0.99469
LRFN3	0.197477	7.72806	1.9858	0.069058	0.99469
AC245452.1	-0.228699	7.26564	-1.9842	0.0692549	0.99469
DUSP22	0.27655	7.95052	1.984	0.0692793	0.99469
ASXL1	-0.210098	10.7139	-1.98342	0.0693505	0.99469
ZZEF1	-0.178402	11.0971	-1.9832	0.069378	0.99469
AP3S1	0.203499	10.4712	1.98309	0.0693917	0.99469
SHMT1	0.434378	7.79084	1.98272	0.0694373	0.99469
SLC46A3	-0.61259	7.2722	-1.98237	0.0694806	0.99469
HEXA	-0.334831	9.46868	-1.98137	0.069604	0.99469
FAT2	-0.265109	5.58961	-1.98075	0.0696803	0.99469
TIRAP	0.201253	7.09504	1.98072	0.0696844	0.99469
RPL23AP53	-0.255489	7.92766	-1.98066	0.0696923	0.99469
CMPK2	-0.551821	5.98428	-1.9806	0.0696995	0.99469
UBC	-0.281314	13.6438	-1.98025	0.0697425	0.99469
AL136984.1	-0.333523	5.71158	-1.97998	0.0697756	0.99469
GCOM1	0.29343	5.70164	1.97951	0.0698337	0.99469
LEO1	0.324844	10.2371	1.97908	0.0698878	0.99469
AC006504.8	-0.201962	6.01891	-1.979	0.0698975	0.99469
Z74021.1	0.243516	6.45848	1.9782	0.069997	0.99469
TMCO1	-0.223085	12.8936	-1.97816	0.0700022	0.99469
HSPG2	-0.523124	15.2837	-1.97639	0.0702216	0.99469
MRPS22	0.258608	10.1505	1.97622	0.0702437	0.99469
MT-ATP6	0.540587	14.7608	1.97568	0.0703107	0.99469
ARL13B	0.227985	9.4715	1.97538	0.070348	0.99469
MARK2	0.153279	10.1116	1.97514	0.070378	0.99469
UPF3B	0.505943	8.81688	1.97468	0.0704358	0.99469
C6orf62	-0.146585	11.9705	-1.97367	0.0705623	0.99469
RBX1	0.239469	8.6395	1.97324	0.0706157	0.99469
AP003486.1	-0.319724	7.723	-1.97318	0.0706227	0.99469
SLC25A16	-0.149072	9.39725	-1.97281	0.0706693	0.99469
ATP5MPL	0.313103	9.543	1.97192	0.0707808	0.99469
SEPHS1	0.300321	9.49003	1.97129	0.0708606	0.99469
PRKACA	0.276205	11.0548	1.9711	0.0708837	0.99469
EVA1A	0.315417	9.36401	1.97087	0.070913	0.99469
KCTD15	-0.400536	8.47165	-1.96901	0.0711476	0.99469
PCAT6	0.257891	5.80244	1.96727	0.0713674	0.99469
PHTF1	0.231276	10.1402	1.9668	0.0714271	0.99469
VTI1B	0.298356	10.7041	1.96664	0.0714473	0.99469
CHERP	0.194803	10.0412	1.96506	0.0716474	0.99469
RAB11B-AS1	0.228852	6.08236	1.96484	0.0716746	0.99469
KLF7	-0.344814	10.6223	-1.96428	0.0717457	0.99469
OCEL1	0.160046	6.45508	1.96399	0.0717829	0.99469
EXOSC3P1	0.202299	5.66987	1.96173	0.0720715	0.99469
PIGF	0.246286	8.02328	1.96098	0.0721664	0.99469
NUDT1	0.415011	7.20409	1.95995	0.0722989	0.99469
MIEF1	-0.167783	10.5952	-1.95914	0.0724016	0.99469
CLEC2D	-0.186586	5.96822	-1.95875	0.0724516	0.99469
UPRT	0.224522	8.52352	1.95787	0.0725651	0.99469
NME7	0.293735	8.41659	1.9578	0.0725745	0.99469
MTRNR2L11	0.247053	6.79288	1.95717	0.072655	0.99469
HIST2H2BE	0.685582	9.17001	1.95658	0.0727313	0.99469
FAM45A	-0.307781	8.7539	-1.95584	0.0728261	0.99469
RPL8	0.214051	13.2384	1.95577	0.0728357	0.99469
CAPN1	-0.214433	11.7749	-1.95525	0.0729025	0.99469
NDUFS5	0.659866	8.43246	1.95509	0.0729233	0.99469
MRPL3	0.225468	11.3549	1.95384	0.0730849	0.99469
UBL5	0.28083	8.51822	1.95326	0.0731596	0.99469
RPS2P32	0.230907	5.98111	1.95323	0.0731638	0.99469
DIPK1B	-0.390876	6.54993	-1.95306	0.0731852	0.99469
ALDH1A2	-0.975902	6.80548	-1.95064	0.0734988	0.99469
ODC1-DT	0.21751	6.50908	1.94979	0.0736092	0.99469
KCNJ14	-0.197997	6.01115	-1.94959	0.0736355	0.99469
CELF1	-0.209671	11.8899	-1.94866	0.0737573	0.99469
AP001267.3	0.233918	5.68971	1.9476	0.0738955	0.99469
FBRS	0.122451	10.4844	1.94638	0.0740551	0.99469
ABCA5	-0.417538	8.84499	-1.94606	0.0740964	0.99469
MPHOSPH10	0.217761	10.7428	1.94536	0.074188	0.99469
PAXIP1-AS1	0.228261	6.01745	1.94471	0.0742739	0.99469
HERC2	-0.264322	11.3158	-1.94449	0.0743022	0.99469
EPSTI1	-0.481836	6.91132	-1.94326	0.0744642	0.99469
PSME1	0.251737	11.1782	1.94304	0.0744929	0.99469
CLIP3	0.404438	9.30882	1.94273	0.0745337	0.99469
HVCN1	0.287723	6.13669	1.94198	0.074633	0.99469
ZFP30	0.211987	9.0701	1.94191	0.0746413	0.99469
CACUL1	0.133844	11.4845	1.93946	0.0749653	0.99469
NCL	0.308047	14.4661	1.93893	0.0750349	0.99469
HMGXB3	-0.206655	10.3542	-1.93802	0.0751564	0.99469
VPS50	-0.190452	9.74044	-1.9376	0.0752112	0.99469
CCDC102A	0.312909	6.91062	1.93655	0.0753512	0.99469
INSYN2B	0.295241	10.364	1.9356	0.0754779	0.99469
DNAJA1P3	0.186434	5.69214	1.93506	0.0755489	0.99469
GOLIM4	0.293175	13.2765	1.93486	0.0755762	0.99469
LGMNP1	0.233687	5.85854	1.93429	0.0756522	0.99469
SIRT3	0.218409	6.81338	1.93409	0.0756784	0.99469
PDE10A	-0.375551	11.9731	-1.93382	0.0757146	0.99469
CPVL	-0.479827	5.74412	-1.93357	0.075748	0.99469
KLHL21	-0.359085	10.3442	-1.93348	0.0757604	0.99469
DHRS4	0.3399	7.46159	1.93313	0.0758073	0.99469
STN1	0.318513	8.98757	1.93227	0.075922	0.99469
AC025171.2	0.230408	6.23933	1.93169	0.0760003	0.99469
MRPL41	0.199866	8.83874	1.93136	0.0760446	0.99469
DYRK1A	-0.256157	11.2212	-1.93057	0.0761497	0.99469
NOP14	0.350814	11.1282	1.93034	0.0761809	0.99469
ADGRE2	-0.511771	5.84853	-1.92865	0.0764077	0.99469
MCCC2	-0.232858	10.643	-1.92792	0.076507	0.99469
TMEM41A	-0.199787	8.93524	-1.92786	0.0765147	0.99469
TUBG2	0.262034	7.69843	1.92732	0.0765868	0.99469
IFT57	0.393795	10.0742	1.92728	0.0765923	0.99469
TMEM240	0.26723	5.67561	1.92719	0.076605	0.99469
GVINP1	-0.248391	6.33585	-1.92691	0.0766429	0.99469
MSRB2	0.201253	7.8793	1.92687	0.0766477	0.99469
TAP1	-0.327325	9.16827	-1.92507	0.0768915	0.99469
AC020915.1	-0.204801	6.02001	-1.92499	0.0769019	0.99469
GSPT1	0.178187	13.3143	1.92396	0.0770424	0.99469
RPL27A	0.383495	10.568	1.92395	0.077044	0.99469
GFI1	-0.378251	5.99836	-1.92147	0.0773802	0.99469
RILPL2	0.428491	8.10226	1.9209	0.0774581	0.99469
G6PC3	0.221463	8.90834	1.92014	0.0775622	0.99469
SPATA24	0.178745	5.95285	1.91998	0.0775833	0.99469
HMGB1	0.462721	11.9371	1.91986	0.0775995	0.99469
ATF1	0.278099	8.97806	1.91967	0.0776253	0.99469
AC025682.1	0.209333	5.65944	1.91932	0.0776732	0.99469
VPS18	-0.185772	10.2782	-1.91841	0.0777981	0.99469
AC017083.1	-0.237905	5.8462	-1.91823	0.0778223	0.99469
THSD7A	-0.726398	7.06554	-1.91805	0.0778478	0.99469
SNORA75	-0.166916	5.78965	-1.91752	0.0779195	0.99469
EXO5	-0.186984	8.18732	-1.91747	0.0779276	0.99469
DUS3L	-0.307506	7.49967	-1.91603	0.0781252	0.99469
RPL3	0.215573	13.7187	1.91591	0.0781417	0.99469
PERP	-0.38199	12.8106	-1.91552	0.0781953	0.99469
PPP2R2A	-0.141431	11.8638	-1.9154	0.0782116	0.99469
RPL23A	0.370294	11.5091	1.91405	0.0783977	0.99469
TRAF4	-0.219524	8.78535	-1.91355	0.0784664	0.99469
MAP1LC3B	-0.313542	11.64	-1.91181	0.0787063	0.99469
ZNF222	0.263048	7.61024	1.91173	0.078718	0.99469
CTF1	0.26455	5.81096	1.91127	0.0787814	0.99469
SLC7A14	-1.21952	7.3977	-1.91103	0.0788144	0.99469
RPL10A	0.216057	11.4163	1.90935	0.079048	0.99469
MTRNR2L12	0.44421	12.7523	1.90826	0.0791985	0.99469
HSBP1	0.224719	10.2058	1.90811	0.0792195	0.99469
ZNF567	0.317908	8.35987	1.90751	0.0793039	0.99469
ATP7A	-0.281699	10.4147	-1.90668	0.079419	0.99469
H1F0	0.484196	9.31118	1.90655	0.0794372	0.99469
PARP11	-0.247596	8.33112	-1.90513	0.0796356	0.99469
TMOD2	-0.746766	9.35594	-1.90436	0.0797431	0.99469
RPL26P19	0.195218	5.74131	1.90417	0.0797692	0.99469
SLC25A14	-0.19221	7.83115	-1.90369	0.0798375	0.99469
PRPF18	0.319184	9.57595	1.90352	0.0798603	0.99469
LSM7	0.403857	7.97109	1.90288	0.07995	0.99469
DUSP7	0.268928	9.30494	1.90121	0.0801854	0.99469
ZNF404	-0.321931	6.22311	-1.90099	0.0802166	0.99469
AC108704.2	-0.290817	6.21424	-1.90085	0.0802365	0.99469
ZDHHC8	0.276032	9.06322	1.90068	0.0802603	0.99469
AL021707.2	0.202176	6.33237	1.89924	0.0804629	0.99469
PINX1	0.321404	7.66051	1.8992	0.0804678	0.99469
MRPL24	0.266704	10.3563	1.89911	0.0804806	0.99469
ZNF14	0.20719	7.29501	1.89895	0.0805032	0.99469
KDSR	-0.216981	10.9191	-1.89891	0.0805098	0.99469
NPM1P37	0.191673	5.68146	1.8988	0.080525	0.99469
H2AFJ	0.335943	8.77471	1.89856	0.0805592	0.99469
TBC1D32	-0.396723	8.17692	-1.89846	0.0805724	0.99469
ATM	-0.341923	12.0833	-1.89819	0.0806108	0.99469
MPND	0.260126	7.81261	1.89767	0.0806841	0.99469
IFT81	0.180579	9.23645	1.89765	0.0806881	0.99469
ASPHD2	-0.311609	7.0079	-1.89757	0.0806994	0.99469
CHCHD10	0.416293	7.53334	1.89702	0.0807761	0.99469
AC124242.1	0.174876	5.58013	1.89604	0.0809151	0.99469
CAP1P2	-0.223045	6.02811	-1.89558	0.0809803	0.99469
C5orf38	0.537545	5.49689	1.89557	0.080982	0.99469
CACYBPP2	0.256558	6.44969	1.89438	0.081152	0.99469
HNRNPKP4	0.167763	6.86705	1.89361	0.0812607	0.99469
HSPA4	0.166207	13.0735	1.89296	0.0813538	0.99469
BPNT1	0.188383	8.81145	1.89126	0.0815969	0.99469
TFEC	-0.405637	6.02748	-1.89089	0.0816499	0.99469
TSC22D1-AS1	-0.183275	5.81089	-1.89047	0.0817094	0.99469
YTHDF3	-0.181115	11.5657	-1.8899	0.0817911	0.99469
CYP4V2	-0.327772	9.26442	-1.88919	0.0818926	0.99469
SNCAIP	-0.486994	5.91183	-1.88911	0.0819045	0.99469
LPIN2	-0.169056	10.0277	-1.88894	0.0819283	0.99469
PAN3-AS1	0.195032	6.52909	1.88891	0.0819323	0.99469
SYT13	-1.09915	6.41578	-1.88875	0.0819552	0.99469
AC002398.2	0.633099	6.58303	1.8886	0.081978	0.99469
RASA2	-0.261366	11.4746	-1.88852	0.0819886	0.99469
GNL2	0.171123	11.6007	1.88849	0.0819932	0.99469
GOT1	-0.166782	8.51718	-1.88846	0.0819982	0.99469
ULK4	-0.356117	8.74445	-1.88837	0.0820102	0.99469
EMD	0.163303	9.32544	1.88828	0.0820234	0.99469
RNF126	0.220961	9.13165	1.88767	0.0821106	0.99469
HSF1	0.186933	10.0724	1.88688	0.0822243	0.99469
NDUFA6	0.556941	10.0461	1.88592	0.0823635	0.99469
NSA2	0.466335	10.6041	1.88554	0.082418	0.99469
ACSF3	-0.215453	8.33298	-1.8851	0.082481	0.99469
C11orf65	0.275842	5.91485	1.8849	0.0825107	0.99469
POLR3K	0.212518	7.83878	1.88412	0.0826225	0.99469
AP001033.2	-0.215056	5.81643	-1.88362	0.0826951	0.99469
CNOT3	0.235977	9.9313	1.88305	0.082777	0.99469
GSPT2	0.185052	8.8131	1.88214	0.0829093	0.99469
PCYT2	-0.231349	8.91756	-1.8817	0.0829734	0.99469
AC107068.1	-0.176601	7.38893	-1.88123	0.0830413	0.99469
GGH	-0.153042	11.0453	-1.88066	0.0831249	0.99469
GNL1	0.222109	10.4242	1.87993	0.0832306	0.99469
PYM1	0.291453	7.91528	1.87884	0.0833894	0.99469
SRRM1	0.180524	12.2607	1.87851	0.0834371	0.99469
PCBP3	-0.565445	6.09315	-1.87819	0.0834837	0.99469
AC117402.1	-0.490766	5.91426	-1.87793	0.0835227	0.99469
CD109	-0.49751	11.0531	-1.8772	0.0836283	0.99469
TXNDC17	0.32897	8.48863	1.87709	0.0836444	0.99469
ZMAT3	-0.331375	12.8552	-1.87618	0.0837774	0.99469
RAB14	-0.146904	11.8269	-1.8758	0.0838336	0.99469
RP9	0.354178	8.10561	1.87578	0.0838362	0.99469
RND3	-0.474873	13.7183	-1.87551	0.0838769	0.99469
POLN	-0.166109	6.64419	-1.87531	0.0839056	0.99469
CA5B	0.362885	7.83423	1.8752	0.0839209	0.99469
TRIP10	0.316178	10.4151	1.8748	0.0839809	0.99469
MOK	0.538506	10.019	1.87428	0.0840569	0.99469
ZC2HC1C	0.210729	5.70791	1.87223	0.0843579	0.99469
SNHG26	0.430768	7.59151	1.87203	0.0843879	0.99469
UNC119	0.216274	8.57242	1.87195	0.0843991	0.99469
NTMT1	0.222921	8.53846	1.87192	0.0844045	0.99469
SNRNP48	-0.205044	10.382	-1.87191	0.0844053	0.99469
RAB4A	0.19729	9.3727	1.87176	0.084427	0.99469
XIAP	-0.230526	11.3571	-1.87157	0.0844556	0.99469
CZIB	0.196915	8.21326	1.87104	0.0845335	0.99469
TBX2-AS1	0.343369	5.94366	1.87058	0.0846012	0.99469
TMEM233	-1.01739	7.41435	-1.86996	0.0846927	0.99469
FLYWCH2	0.226505	7.76026	1.86981	0.0847156	0.99469
NUP37	0.167417	8.88794	1.86941	0.084775	0.99469
RPL37	0.438694	11.3076	1.86894	0.0848446	0.99469
RABGGTB	-0.316523	10.5156	-1.86885	0.084857	0.99469
KRT15	0.219882	5.85807	1.86873	0.0848751	0.99469
INO80D	-0.201479	10.836	-1.86869	0.0848818	0.99469
SLC38A6	-0.230607	8.43351	-1.86821	0.084952	0.99469
LINC00680	-0.181632	7.09087	-1.86788	0.0850007	0.99469
RNF114	-0.225951	9.97631	-1.86778	0.0850164	0.99469
RAPGEF4	0.489561	6.65327	1.86763	0.0850387	0.99469
TMEM181	-0.343758	11.2838	-1.8673	0.0850878	0.99469
FAM50A	0.328371	9.74352	1.86625	0.0852428	0.99469
TOR1A	0.160233	10.586	1.86608	0.085268	0.99469
MRPS28	0.198042	6.35852	1.86594	0.0852892	0.99469
DKK1	-0.442199	10.6069	-1.86581	0.0853096	0.99469
AP005329.1	0.243889	5.89747	1.86389	0.0855952	0.99469
MICB	0.300765	8.67502	1.86287	0.085747	0.99469
METRN	-0.369115	8.5139	-1.86221	0.0858456	0.99469
AC009120.2	0.186065	6.14365	1.86213	0.0858582	0.99469
MRAP2	-0.426815	6.42723	-1.86195	0.0858849	0.99469
RIMKLB	-0.308223	10.1393	-1.86147	0.0859567	0.99469
VPS8	-0.181122	10.3271	-1.86077	0.0860617	0.99469
RNF217	-0.295288	10.1372	-1.8603	0.086133	0.99469
LSM10	0.22948	8.10767	1.8602	0.086148	0.99469
HIST3H2A	0.404101	7.95845	1.86019	0.0861494	0.99469
SF3B4	0.223296	10.4565	1.85993	0.0861887	0.99469
HIST1H1E	0.522778	9.96286	1.85905	0.0863199	0.99469
MFN2	-0.196876	12.0351	-1.85885	0.0863512	0.99469
OAZ1	-0.30638	13.1795	-1.85848	0.0864064	0.99469
NDFIP1	-0.166992	12.445	-1.85844	0.0864122	0.99469
NOCT	-0.359711	9.47329	-1.85784	0.0865026	0.99469
ABCA11P	-0.206314	6.01326	-1.85755	0.0865462	0.99469
LINC00607	-0.318706	6.21255	-1.85752	0.0865508	0.99469
CEP19	0.387008	6.55449	1.85585	0.0868031	0.99469
PTPRR	-0.273352	5.80114	-1.85572	0.086822	0.99469
EXOC3	0.180026	10.4878	1.85564	0.0868345	0.99469
NOP58	0.319869	11.5005	1.85533	0.086881	0.99469
AC009093.1	-0.273641	5.83581	-1.85464	0.0869859	0.99469
LRRC37BP1	0.221913	6.82834	1.85425	0.0870447	0.99469
SSU72	0.19412	11.3864	1.85412	0.0870649	0.99469
SCARNA21	0.723122	7.88597	1.85405	0.087076	0.99469
TBC1D2	0.598703	8.59526	1.85271	0.0872793	0.99469
MPZL3	-0.959094	7.62464	-1.85188	0.0874057	0.99469
CXorf40A	0.194871	6.72524	1.85154	0.087457	0.99469
SNORA74D	0.206214	6.00348	1.85137	0.0874831	0.99469
POTEJ	0.205337	6.87874	1.85126	0.087499	0.99469
ZNF24	-0.252921	11.0414	-1.85125	0.0875011	0.99469
OSCP1	0.168186	7.13987	1.8508	0.0875693	0.99469
TPR	0.186403	13.5412	1.85078	0.0875724	0.99469
AL135905.1	-0.228661	6.71194	-1.8505	0.0876151	0.99469
ANXA7	0.19684	10.8644	1.85025	0.0876537	0.99469
AMFR	-0.199324	11.2221	-1.85002	0.0876886	0.99469
CINP	0.305278	8.97147	1.84963	0.0877487	0.99469
BRD7P2	0.225836	5.86299	1.84861	0.0879041	0.99469
NDUFB1	0.568339	8.62965	1.84839	0.0879379	0.99469
FGFBP3	0.184673	5.79176	1.84808	0.0879854	0.99469
SURF2	0.271669	7.71072	1.84703	0.0881464	0.99469
ATG2A	-0.190783	9.04933	-1.84701	0.0881492	0.99469
AC092718.4	0.209721	7.81189	1.84691	0.0881642	0.99469
LOXL1	0.30658	11.2057	1.84672	0.088193	0.99469
FBXO36	0.237072	6.65568	1.84631	0.0882555	0.99469
PVT1	-0.244683	7.47006	-1.84535	0.0884037	0.99469
AC091152.2	-0.239353	6.21851	-1.84475	0.0884959	0.99469
SLC4A1AP	0.228596	10.049	1.84423	0.0885755	0.99469
KRT18P31	-0.172181	5.66675	-1.84408	0.0885994	0.99469
CYB561D1	-0.203966	7.91201	-1.84367	0.0886626	0.99469
NYAP1	0.339958	6.02279	1.84151	0.0889964	0.99469
DNALI1	0.559301	6.99644	1.84114	0.0890537	0.99469
KLF11	-0.406273	7.84838	-1.8411	0.0890594	0.99469
RCOR2	0.274941	5.95142	1.84035	0.0891747	0.99469
DHX15	-0.159149	12.3215	-1.8393	0.0893388	0.99469
EEF1A1P14	0.133742	5.75584	1.83896	0.0893916	0.99469
AC006441.3	-0.47826	6.84925	-1.83869	0.0894322	0.99469
ACOT13	0.356494	10.0102	1.8383	0.089494	0.99469
MRPS18C	0.345878	8.32905	1.83765	0.0895951	0.99469
DYM	-0.145809	10.162	-1.83694	0.0897049	0.99469
PCDHB2	-0.567244	6.23202	-1.83667	0.0897467	0.99469
HOMEZ	0.379255	8.86478	1.83633	0.0897995	0.99469
ARHGAP12	-0.164949	10.9652	-1.83616	0.0898268	0.99469
CCPG1	-0.386627	10.6852	-1.83494	0.0900163	0.99469
UQCC2	0.248481	9.0788	1.83401	0.0901624	0.99469
VCPIP1	-0.192479	11.224	-1.83396	0.0901694	0.99469
B9D1	0.208037	6.68079	1.83333	0.0902683	0.99469
HSPBP1	0.165347	8.69048	1.83317	0.0902942	0.99469
CCDC107	0.364284	8.0874	1.83214	0.0904556	0.99469
AL358472.1	0.152653	5.72572	1.83196	0.090483	0.99469
AC022211.1	-0.200204	5.91938	-1.83191	0.0904909	0.99469
ZFP64	0.225688	8.56058	1.83068	0.0906852	0.99469
ARID4A	0.315503	10.1013	1.83067	0.0906861	0.99469
RPS29	0.222758	9.12333	1.83066	0.0906878	0.99469
AHCYL2	-0.273375	8.50509	-1.8302	0.0907604	0.99469
AP000942.2	-0.244142	6.23761	-1.82988	0.090811	0.99469
PEX10	0.200551	8.9118	1.82917	0.0909225	0.99469
NSG1	-0.696955	7.501	-1.82836	0.0910504	0.99469
AC009237.14	0.239501	5.90258	1.82829	0.0910621	0.99469
ABHD3	-0.263509	7.45141	-1.82754	0.0911792	0.99469
PIGV	-0.280446	7.75951	-1.82478	0.0916176	0.99469
DRAXIN	-0.625443	6.58013	-1.82381	0.0917703	0.99469
TLL1	-0.511688	6.3768	-1.82256	0.0919708	0.99469
TAF4B	-0.3924	7.71791	-1.82237	0.0920003	0.99469
MAPRE3	0.415751	9.62893	1.822	0.0920599	0.99469
GNS	-0.295116	12.7343	-1.82151	0.0921369	0.99469
CPT1A	0.203959	12.0467	1.82118	0.0921906	0.99469
MRPS23	0.242351	9.69948	1.82116	0.0921931	0.99469
EMP3	0.374511	10.4211	1.82102	0.092215	0.99469
GATAD2A	0.219383	12.0188	1.82098	0.0922224	0.99469
LAMA2	-0.889027	12.096	-1.82052	0.092296	0.99469
AC064836.3	-0.201148	5.78184	-1.81986	0.0924013	0.99469
SYT16	-0.591627	5.76915	-1.81971	0.0924242	0.99469
RRP36	0.29107	10.3667	1.81939	0.0924766	0.99469
AC092072.1	0.165187	5.78074	1.81936	0.0924809	0.99469
LSM6	0.342639	8.09772	1.81915	0.0925143	0.99469
ITM2C	-0.452658	10.8651	-1.81872	0.092583	0.99469
KIAA1109	-0.267029	12.1551	-1.81859	0.0926043	0.99469
LRRC3	-0.634423	6.5093	-1.81848	0.0926216	0.99469
TMSB4XP6	-0.257762	7.9934	-1.81759	0.0927644	0.99469
RILPL1	0.230048	8.45836	1.81675	0.092899	0.99469
AC009948.2	-0.289351	5.74405	-1.81662	0.0929208	0.99469
NDUFA4	0.251317	9.92626	1.81626	0.0929786	0.99469
GUSBP11	-0.313212	6.41019	-1.81601	0.0930194	0.99469
TMEM121	0.179121	6.18268	1.81549	0.0931022	0.99469
DDIT3	-0.340294	7.81044	-1.81547	0.093106	0.99469
NME1	0.196516	8.25102	1.81324	0.0934647	0.99469
NBPF2P	0.216923	5.87747	1.81315	0.09348	0.99469
CARD11	-0.992222	7.34966	-1.81265	0.0935601	0.99469
OXLD1	0.203055	7.09802	1.81265	0.0935612	0.99469
DCTN5	-0.152049	11.1493	-1.81247	0.0935906	0.99469
C22orf46	0.367184	8.47377	1.8122	0.0936329	0.99469
PDP1	-0.428245	11.6807	-1.81155	0.0937389	0.99469
FAM200A	0.229119	8.93262	1.81107	0.0938165	0.99469
PLEKHG1	-0.61224	7.71846	-1.81102	0.0938243	0.99469
SNRNP70	0.355218	10.0951	1.8109	0.093845	0.99469
SF3B2	0.256716	12.6552	1.81077	0.0938651	0.99469
AL158152.1	-0.344789	7.58481	-1.81012	0.0939705	0.99469
ZBED5	-0.220138	9.5328	-1.81003	0.0939852	0.99469
RNF227	-0.291045	6.53864	-1.80982	0.0940192	0.99469
RPL13A	0.269467	13.4154	1.80859	0.0942189	0.99469
RGL2	-0.18612	8.60026	-1.80857	0.0942227	0.99469
TPT1	0.19949	14.4042	1.80845	0.0942425	0.99469
SDHB	0.164873	9.87586	1.80814	0.0942926	0.99469
USP27X	0.293226	7.25711	1.80813	0.0942948	0.99469
PSMA3	0.232964	11.1954	1.80796	0.0943223	0.99469
MYH13	-0.210179	5.68455	-1.80792	0.0943284	0.99469
AC073332.1	0.139229	5.67009	1.80716	0.094453	0.99469
LETMD1	-0.22895	7.96503	-1.80711	0.0944611	0.99469
AC017100.1	-0.291823	5.99203	-1.80668	0.0945302	0.99469
DPY19L4	-0.207039	10.4104	-1.80644	0.0945699	0.99469
AC132008.2	-0.202163	7.99039	-1.80568	0.0946945	0.99469
ACTR6	0.204361	8.50369	1.80526	0.0947637	0.99469
LTN1	-0.211928	11.5092	-1.80469	0.0948568	0.99469
AC090013.1	0.158996	6.00729	1.80452	0.0948843	0.99469
SERINC4	-0.177091	5.80435	-1.80449	0.0948894	0.99469
PDLIM3	-0.359891	9.6444	-1.80407	0.0949581	0.99469
LRRC40	-0.197611	9.73641	-1.80338	0.0950713	0.99469
RPS6	0.242578	15.0697	1.8032	0.0951011	0.99469
AL138955.1	-0.212854	5.77422	-1.80248	0.0952193	0.99469
DNAJC8	0.25959	11.3264	1.80236	0.0952382	0.99469
RUVBL1	0.224507	10.4118	1.80204	0.0952907	0.99469
CASP7	0.235443	9.66057	1.80156	0.095371	0.99469
PIGG	-0.224953	10.5165	-1.80153	0.0953751	0.99469
AC009299.2	-0.161642	6.001	-1.80142	0.0953941	0.99469
CLCA2	-0.41486	6.24292	-1.80061	0.0955269	0.99469
FOSL1	0.421229	11.2706	1.80033	0.0955736	0.99469
ERRFI1	-0.688927	10.5385	-1.8	0.0956275	0.99469
RCN3	0.36833	11.5319	1.79986	0.0956512	0.99469
EMB	-0.423008	10.4914	-1.79892	0.095805	0.99469
CBY1	0.199602	7.63019	1.79822	0.0959212	0.99469
MT-TM	0.262597	6.33779	1.79817	0.0959288	0.99469
SEM1	0.401926	9.73545	1.79792	0.0959703	0.99469
NOP9	-0.142191	10.3492	-1.7963	0.0962395	0.99469
HIST2H2BF	0.640255	9.06254	1.79576	0.0963286	0.99469
HDGFL2	0.289178	9.81145	1.79534	0.096399	0.99469
BACH1-IT1	-0.206802	6.32863	-1.7953	0.0964061	0.99469
NEMP1	-0.266247	9.60317	-1.79516	0.096428	0.99469
AC127502.2	-0.597522	6.8167	-1.79514	0.0964329	0.99469
NELFE	0.18982	9.30095	1.79481	0.0964876	0.99469
AC104109.2	-0.188202	5.70631	-1.79458	0.0965254	0.99469
AC107308.1	-0.264995	6.13908	-1.79441	0.0965543	0.99469
VPS41	-0.162478	11.7958	-1.79364	0.0966814	0.99469
ELF3-AS1	0.250866	5.62329	1.79338	0.0967258	0.99469
ASCC3	-0.267717	13.4272	-1.79307	0.0967764	0.99469
SRP14	0.303447	11.9496	1.79298	0.0967924	0.99469
C1orf35	0.367928	7.66763	1.79185	0.0969806	0.99469
HLA-DPA1	1.07752	6.26931	1.79172	0.0970013	0.99469
MAFG	-0.310059	10.1408	-1.79142	0.0970527	0.99469
NDUFS6	0.455379	7.25983	1.78971	0.0973385	0.99469
ERMP1	-0.270245	8.9355	-1.78925	0.0974154	0.99469
PCDH9	-0.516922	12.377	-1.78916	0.0974314	0.99469
LINC01705	-0.524052	6.18934	-1.7888	0.0974904	0.99469
XRCC5	0.172721	13.9615	1.78749	0.0977108	0.99469
STK11IP	-0.198251	8.26451	-1.78613	0.0979406	0.99469
ARFIP1	-0.175908	10.1217	-1.786	0.0979627	0.99469
DDX6	-0.14208	13.3067	-1.78592	0.0979752	0.99469
AL669831.3	0.388266	5.87497	1.78555	0.0980385	0.99469
HNRNPH3	0.251566	12.005	1.78517	0.0981016	0.99469
ARHGAP19	-0.227711	8.55978	-1.78427	0.0982537	0.99469
ADSS	-0.159501	10.689	-1.78422	0.098263	0.99469
AL353593.2	-0.303345	6.14852	-1.78383	0.0983282	0.99469
EIF4H	0.20895	12.0165	1.78372	0.0983468	0.99469
MNS1	0.595739	7.57482	1.78108	0.0987949	0.99469
PIP4K2A	-0.235158	11.1293	-1.78046	0.0989001	0.99469
NR2C2	-0.134689	10.4833	-1.77995	0.0989874	0.99469
U2AF1L5	-0.487975	6.30393	-1.77961	0.0990437	0.99469
HIKESHI	0.162658	8.31043	1.77923	0.0991091	0.99469
DGKZP1	0.179865	5.77238	1.77891	0.0991635	0.99469
ANTXR1	0.237411	13.249	1.77836	0.0992577	0.99469
PDAP1	0.304547	11.0088	1.77748	0.0994071	0.99469
PCDHGA5	-0.502541	6.6934	-1.77695	0.099499	0.99469
CTNND1	-0.150706	12.5079	-1.77678	0.099527	0.99469
BOD1L1	0.174837	12.7413	1.77648	0.0995786	0.99469
ZNF575	0.224651	5.79586	1.77646	0.0995826	0.99469
TGFB2	-0.565517	12.1457	-1.77624	0.099619	0.99469
AC245060.5	-0.263247	6.47187	-1.7759	0.0996782	0.99469
CIITA	0.23232	6.1614	1.77503	0.0998265	0.99469
GJA5	-1.07994	7.54544	-1.77501	0.0998307	0.99469
CHKB-DT	0.182787	5.67899	1.77463	0.0998952	0.99469
TSNAXIP1	0.315604	5.72638	1.77402	0.100001	0.99469
SEMA3F	0.506366	9.33373	1.77394	0.100014	0.99469
GATA2-AS1	-0.625204	7.0824	-1.77391	0.100019	0.99469
BRD7	0.23405	11.031	1.77374	0.100049	0.99469
GSTCD	-0.224642	9.46467	-1.77331	0.100122	0.99469
PDP2	0.237577	8.85354	1.77321	0.100139	0.99469
LURAP1	0.23448	5.98875	1.77283	0.100205	0.99469
RNF123	-0.206988	8.99348	-1.77263	0.10024	0.99469
RHOG	0.173848	8.47602	1.77262	0.100241	0.99469
HNRNPU	0.214308	14.139	1.77236	0.100286	0.99469
DCTN3	0.173984	9.45411	1.77233	0.10029	0.99469
DNAJC7	0.193036	11.7878	1.77089	0.100539	0.99469
CYFIP2	-0.539168	8.37559	-1.77078	0.100558	0.99469
CDA	0.526012	5.7884	1.76989	0.100712	0.99469
CALM2P2	-0.247182	6.75425	-1.76981	0.100726	0.99469
AP003108.2	-0.207378	6.03331	-1.76975	0.100737	0.99469
POMP	0.240497	12.5511	1.7696	0.100762	0.99469
SMAD9	-0.380749	10.2703	-1.76946	0.100787	0.99469
IMPDH2	0.342907	11.7773	1.76927	0.100818	0.99469
COX5B	-0.302352	11.4171	-1.76906	0.100855	0.99469
ANKRD10	-0.284863	9.02214	-1.76866	0.100925	0.99469
NET1	0.217036	10.8668	1.76842	0.100965	0.99469
NDUFB5	-0.160946	10.791	-1.76825	0.100995	0.99469
CLTB	0.192182	10.4496	1.76782	0.10107	0.99469
CRAMP1	0.151504	8.40341	1.76752	0.101122	0.99469
LZIC	-0.134941	10.5919	-1.76741	0.101142	0.99469
EIF2AK1	0.17527	12.1274	1.76735	0.101151	0.99469
EIF2AK3-DT	0.164679	6.33473	1.76727	0.101165	0.99469
AL035071.1	-0.336788	7.84023	-1.76701	0.101211	0.99469
CADM1	-1.14258	7.35038	-1.76698	0.101216	0.99469
SMG6	-0.18853	10.6556	-1.76695	0.101221	0.99469
MRPL28	0.276255	8.78483	1.76646	0.101307	0.99469
IQCC	0.179344	6.53263	1.76643	0.10131	0.99469
SDHA	-0.188926	7.93368	-1.76627	0.101339	0.99469
AC004475.1	0.14763	9.09968	1.76574	0.101431	0.99469
WDR11	-0.215431	10.7486	-1.76558	0.101459	0.99469
EML4	0.304063	11.7511	1.76479	0.101596	0.99469
ANXA11	0.218793	11.4079	1.76434	0.101675	0.99469
GTF2B	0.153977	9.91756	1.76381	0.101767	0.99469
AL359878.1	-0.219751	5.77001	-1.7637	0.101786	0.99469
ZBTB20	-0.325174	10.5639	-1.76192	0.102097	0.99469
ASTN2	-0.209159	6.53672	-1.76181	0.102116	0.99469
DPM1	0.214925	9.42845	1.76153	0.102166	0.99469
CETN4P	0.233447	5.91282	1.7612	0.102223	0.99469
RPP38	0.226927	8.0527	1.7612	0.102223	0.99469
AC005562.1	0.289244	6.43435	1.7611	0.102241	0.99469
PEX14	0.141184	8.82299	1.76011	0.102414	0.99469
TULP3	0.168099	9.60528	1.76003	0.102429	0.99469
SFT2D2	-0.196435	11.564	-1.75959	0.102506	0.99469
RPS4X	0.293068	13.3539	1.75931	0.102554	0.99469
NCBP2-AS2	0.211222	7.42709	1.75915	0.102582	0.99469
RPL39L	0.30556	7.1693	1.7589	0.102626	0.99469
NRK	-0.954567	6.64283	-1.75879	0.102647	0.99469
DPM3	0.174687	6.88377	1.75861	0.102677	0.99469
TMSB10	0.399789	13.5605	1.75798	0.102788	0.99469
SHLD2P2	-0.144987	5.84489	-1.75795	0.102794	0.99469
ACTN4	0.194668	14.132	1.75795	0.102794	0.99469
AC093849.2	0.350727	6.61927	1.75753	0.102868	0.99469
TASOR2	-0.212778	12.2376	-1.75713	0.102938	0.99469
ZNF428	0.299174	7.82089	1.75713	0.102938	0.99469
USP35	-0.293417	8.5426	-1.75586	0.103162	0.99469
FBXO38	0.260887	10.4891	1.75565	0.1032	0.99469
APPL2	0.317605	9.88542	1.75523	0.103274	0.99469
ZNF669	-0.178381	8.86602	-1.75519	0.10328	0.99469
GLRX5	0.289813	8.69588	1.75473	0.103361	0.99469
FAIM	0.359167	8.2847	1.75455	0.103393	0.99469
GLDN	0.444732	5.83689	1.75447	0.103408	0.99469
AC012676.1	0.219458	5.93511	1.75443	0.103415	0.99469
SNHG14	-0.387121	10.7821	-1.75438	0.103424	0.99469
EIF3H	0.156382	12.0573	1.75411	0.103472	0.99469
NPEPPS	-0.157573	11.3931	-1.75383	0.103521	0.99469
SRSF6	-0.221737	12.3003	-1.75374	0.103537	0.99469
TRIP4	0.190328	9.33439	1.75373	0.103539	0.99469
YPEL3	0.241319	7.34354	1.75328	0.103618	0.99469
SLC30A4	-0.222101	9.97084	-1.75297	0.103674	0.99469
NUFIP1	-0.195735	9.85259	-1.75296	0.103675	0.99469
MIR663AHG	-0.54886	6.72491	-1.75247	0.103761	0.99469
RN7SL3	0.607711	11.7646	1.75173	0.103894	0.99469
COPS6	0.261268	10.929	1.75159	0.103919	0.99469
ZNF518A	-0.185716	9.64149	-1.75149	0.103936	0.99469
HNRNPKP1	0.146319	6.53994	1.75149	0.103937	0.99469
TLN2	-0.260205	10.4637	-1.75122	0.103983	0.99469
KIN	0.197829	9.10767	1.75078	0.104063	0.99469
NR1D2	-0.328047	10.612	-1.74984	0.104229	0.99469
ADNP	-0.16874	12.1659	-1.7497	0.104255	0.99469
HECTD1	-0.14752	13.6308	-1.74936	0.104315	0.99469
L1CAM	-0.570664	6.46457	-1.74914	0.104354	0.99469
NDUFV3	0.222305	10.1954	1.74899	0.104381	0.99469
ZDHHC7	0.173466	10.6357	1.74886	0.104404	0.99469
AC006453.2	-0.308069	6.54607	-1.74868	0.104437	0.99469
AC027237.3	-0.242856	6.46	-1.74825	0.104514	0.99469
SCN1B	-0.359739	7.13679	-1.74804	0.104551	0.99469
TECTA	-0.144139	5.71288	-1.7478	0.104595	0.99469
MRPL20-AS1	0.200447	7.01057	1.74772	0.104608	0.99469
ABI2	0.198637	10.7872	1.74736	0.104673	0.99469
SNHG19	0.241922	6.20264	1.7465	0.104826	0.99469
ZNF749	0.255607	7.9931	1.74629	0.104864	0.99469
RAB5C	0.25395	8.20695	1.74619	0.104882	0.99469
IST1	-0.142132	10.4515	-1.74619	0.104882	0.99469
MEG8	-0.809758	9.91849	-1.74486	0.10512	0.99469
PRPF4B	0.164875	11.8944	1.74473	0.105144	0.99469
POLR3F	-0.28643	9.9224	-1.74447	0.10519	0.99469
CLASP1	-0.17555	11.5413	-1.74376	0.105318	0.99469
MTRNR2L10	0.198129	6.85055	1.7433	0.1054	0.99469
SLC2A8	-0.291425	6.49627	-1.7433	0.105401	0.99469
ME1	-0.294386	10.8154	-1.7425	0.105545	0.99469
PPIG	0.231435	12.0125	1.74194	0.105646	0.99469
BCDIN3D	0.188056	6.75489	1.7419	0.105652	0.99469
RPSA	0.239396	13.0289	1.74188	0.105657	0.99469
GREB1	-0.568112	6.60263	-1.74181	0.10567	0.99469
PCDHB16	-0.774126	6.50587	-1.74165	0.105699	0.99469
MRPL58	0.238812	8.66952	1.74122	0.105776	0.99469
ILVBL	-0.218638	9.63266	-1.74018	0.105964	0.99469
NBPF26	0.373236	9.61515	1.73973	0.106045	0.99469
ARFGEF2	-0.169992	12.2638	-1.73911	0.106157	0.99469
ANGPT2	-0.989775	7.21829	-1.73886	0.106202	0.99469
NUDCD2	0.203526	8.55995	1.73862	0.106245	0.99469
GTF2A2	0.156455	9.41492	1.73744	0.10646	0.99469
MAPRE1	-0.213897	12.4282	-1.73741	0.106465	0.99469
TAGLN2P1	-0.169697	5.89014	-1.73699	0.106541	0.99469
WDFY3	-0.17778	11.6768	-1.73695	0.10655	0.99469
TARBP1	-0.289608	9.05421	-1.73669	0.106595	0.99469
ASB16-AS1	0.20268	7.107	1.73556	0.106802	0.99469
TBCEL	-0.176604	9.61102	-1.73441	0.107011	0.99469
NAA38	0.245022	8.18162	1.73418	0.107054	0.99469
THAP3	0.174041	7.46046	1.7341	0.107068	0.99469
BANF1	0.189472	8.86865	1.7338	0.107123	0.99469
BTG3-AS1	-0.222979	5.68431	-1.73264	0.107335	0.99469
CCDC186	0.201352	10.9091	1.73205	0.107442	0.99469
TMED10P1	-0.181492	5.84036	-1.73199	0.107454	0.99469
FAM83H	-0.374911	8.03202	-1.73196	0.107459	0.99469
ZKSCAN2	-0.171652	9.16967	-1.73124	0.107591	0.99469
SLC37A2	-0.334456	7.13102	-1.73068	0.107694	0.99469
SH2D5	-0.297794	7.879	-1.73057	0.107714	0.99469
DCUN1D4	-0.121715	10.3939	-1.73046	0.107733	0.99469
EDC3	-0.136972	8.9743	-1.72996	0.107825	0.99469
AP001267.1	-0.213356	5.63354	-1.72984	0.107847	0.99469
RUNX1	-0.295428	11.2079	-1.72958	0.107896	0.99469
ZNF570	0.222815	8.81874	1.72937	0.107935	0.99469
AC011912.1	-0.258659	5.91578	-1.72929	0.107949	0.99469
RPS14	0.225418	10.6655	1.72883	0.108033	0.99469
SIX4	0.228174	8.44925	1.72796	0.108194	0.99469
HSPB6	0.824764	8.87565	1.72782	0.108219	0.99469
PTPRD-AS1	0.617861	6.36114	1.72741	0.108294	0.99469
AC015802.6	0.202086	5.93944	1.72736	0.108304	0.99469
ZC3H13	0.157081	12.3099	1.72708	0.108355	0.99469
ITGB3	-0.608003	11.5483	-1.72708	0.108356	0.99469
TRPM7	-0.170663	12.0202	-1.72677	0.108414	0.99469
PPP1R15B	-0.203424	11.2934	-1.72631	0.108498	0.99469
RPL39	0.221287	7.50781	1.72555	0.108637	0.99469
HDAC10	-0.156388	5.86874	-1.72553	0.108643	0.99469
RARG	0.402123	9.14502	1.72536	0.108673	0.99469
AC010969.2	-0.311127	7.80599	-1.72501	0.108738	0.99469
AC011468.1	-0.355023	6.46625	-1.72438	0.108855	0.99469
CENPBD1	0.187819	8.44874	1.72368	0.108985	0.99469
SNX17	-0.177389	10.4155	-1.7234	0.109036	0.99469
SCN8A	-0.540971	6.90774	-1.72306	0.1091	0.99469
HDAC2	-0.145768	12.5747	-1.72253	0.109199	0.99469
ADGRF4	-1.02706	7.13208	-1.72241	0.10922	0.99469
STK24	0.255837	11.4895	1.72224	0.109251	0.99469
AC068491.4	-0.268112	5.90709	-1.72169	0.109354	0.99469
MPRIP	0.252244	12.83	1.72148	0.109394	0.99469
WDR60	0.181131	8.8124	1.72122	0.109441	0.99469
TMUB1	0.150786	8.32534	1.72066	0.109545	0.99469
KIF13B	-0.420512	9.90387	-1.72024	0.109624	0.99469
CISH	0.220042	6.31167	1.72011	0.109648	0.99469
EIF4A1	-0.370037	7.98804	-1.71983	0.109699	0.99469
OPA3	-0.158384	8.82853	-1.71983	0.1097	0.99469
FOXO1	-0.503166	9.40466	-1.71975	0.109715	0.99469
SLC8A1	0.715893	10.1893	1.71952	0.109757	0.99469
BCL7C	0.235982	8.9805	1.71938	0.109784	0.99469
HTATSF1	0.247629	10.9221	1.71935	0.10979	0.99469
TENT5B	-0.334138	6.07285	-1.71932	0.109795	0.99469
DNAJC24	-0.192872	9.14875	-1.71915	0.109827	0.99469
AC005674.2	-0.445337	7.20147	-1.71767	0.110103	0.99469
PUS3	0.269999	8.6298	1.71766	0.110105	0.99469
ZFHX2-AS1	0.208922	6.23635	1.71755	0.110126	0.99469
HIST1H3I	0.522223	9.25718	1.71741	0.110153	0.99469
TACO1	0.200966	8.95591	1.71718	0.110196	0.99469
WAC-AS1	0.239585	9.58062	1.71706	0.110217	0.99469
MT-ND2	0.487412	14.447	1.71691	0.110246	0.99469
COPS4	0.216102	10.5635	1.71641	0.110339	0.99469
AC005070.3	-0.253154	5.945	-1.71627	0.110365	0.99469
CAMTA1	0.244271	8.49797	1.71608	0.1104	0.99469
ZNF195	-0.380634	10.1272	-1.71603	0.11041	0.99469
CCS	0.273278	7.59068	1.71569	0.110475	0.99469
NBDY	0.28491	9.63175	1.71326	0.11093	0.99469
SLC22A15	-0.642742	6.916	-1.71324	0.110935	0.99469
ARIH2OS	-0.17936	6.25534	-1.7131	0.110961	0.99469
SAAL1	0.24528	8.61733	1.71262	0.111052	0.99469
SNORD116-18	0.2466	5.71884	1.71214	0.111141	0.99469
MICOS13	0.185015	7.55222	1.71201	0.111167	0.99469
MIR635	-0.202715	5.8906	-1.71179	0.111209	0.99469
MKKS	-0.293855	8.3292	-1.71126	0.111308	0.99469
LINC01679	-0.219671	5.70808	-1.71125	0.11131	0.99469
VAMP5	0.333939	6.88245	1.71086	0.111383	0.99469
WDR77	-0.217995	8.83532	-1.71082	0.111392	0.99469
TSTD3	0.188588	7.37019	1.71047	0.111458	0.99469
RNU2-63P	0.216112	6.08811	1.71023	0.111503	0.99469
PRKAB2	-0.259102	10.0374	-1.71013	0.111521	0.99469
ALDH16A1	-0.248544	7.88272	-1.71013	0.111522	0.99469
HRCT1	0.48213	6.09935	1.70927	0.111684	0.99469
AL590560.2	-0.404983	6.15984	-1.70926	0.111687	0.99469
FRG1EP	-0.33771	5.66068	-1.70874	0.111785	0.99469
PNN	0.27233	11.1506	1.70837	0.111856	0.99469
MBD5	-0.204312	9.86335	-1.70732	0.112054	0.99469
AC025423.1	-0.239903	5.82155	-1.70697	0.11212	0.99469
EPGN	0.375653	5.9479	1.70639	0.112232	0.99469
PNPT1	0.228478	11.0355	1.70616	0.112276	0.99469
C3orf52	-0.480129	8.63959	-1.70582	0.11234	0.99469
AL512408.1	0.228361	6.28454	1.70555	0.112391	0.99469
ACTR10	0.186148	10.1457	1.70496	0.112504	0.99469
ABHD10	-0.181158	10.8899	-1.70422	0.112645	0.99469
ZNF703	-0.353861	10.3033	-1.70378	0.112728	0.99469
AC092279.1	-0.329575	6.18333	-1.70324	0.112832	0.99469
ZNF736	-0.346301	8.57176	-1.70286	0.112905	0.99469
AL137003.2	-0.238436	6.68385	-1.70275	0.112926	0.99469
AC145124.1	0.233286	5.60945	1.7027	0.112935	0.99469
GXYLT1	-0.227066	11.0784	-1.70248	0.112978	0.99469
TAF15	0.247507	11.3618	1.70247	0.112979	0.99469
ZNF823	0.333396	7.80742	1.70213	0.113044	0.99469
RBM42	0.154176	10.3333	1.70187	0.113093	0.99469
CDKL2	-0.258985	5.66362	-1.70183	0.113103	0.99469
AL132656.1	0.1969	5.68341	1.7016	0.113146	0.99469
AL354733.3	0.472944	6.36235	1.70155	0.113155	0.99469
SP140	-0.395556	6.42749	-1.70101	0.11326	0.99469
DUSP23	0.186075	6.93624	1.70096	0.113268	0.99469
HMGA1	0.319648	12.8505	1.70076	0.113306	0.99469
ETFDH	-0.149304	9.63173	-1.7005	0.113356	0.99469
UAP1L1	-0.251983	8.72621	-1.7005	0.113358	0.99469
FOXL2	0.405283	6.0494	1.70045	0.113366	0.99469
FAM162A	0.315539	8.46016	1.69948	0.113554	0.99469
STEAP3	0.400394	11.0935	1.69905	0.113635	0.99469
RNU4-2	0.231436	5.87365	1.69886	0.113672	0.99469
ORC3	-0.158374	10.2506	-1.69875	0.113693	0.99469
HES4	-0.492233	6.14535	-1.69857	0.113728	0.99469
PSMC3IP	0.391337	9.55212	1.698	0.113837	0.99469
HAGHL	-0.230201	6.72835	-1.6979	0.113857	0.99469
PROX1	-0.296896	5.82159	-1.6973	0.113972	0.99469
TTF1	0.17138	9.5054	1.69719	0.113994	0.99469
RAD21L1	-0.395927	6.21742	-1.69714	0.114003	0.99469
TADA2A	0.280795	8.22383	1.69708	0.114015	0.99469
ZNF717	0.241234	7.83544	1.69689	0.114051	0.99469
GIN1	-0.240947	8.43129	-1.69667	0.114095	0.99469
STARD13-IT1	-0.315628	6.10661	-1.69664	0.1141	0.99469
AL445524.1	0.24435	6.63365	1.69623	0.114179	0.99469
CDIP1	-0.384298	7.69742	-1.69592	0.114239	0.99469
TRIOBP	0.294216	11.857	1.69546	0.114327	0.99469
UBE2FP1	-0.285492	6.01608	-1.6952	0.114378	0.99469
LENG9	0.240829	6.80385	1.69511	0.114396	0.99469
P2RX5-TAX1BP3	0.2736	5.73647	1.69502	0.114413	0.99469
SF3A3	0.224576	11.1682	1.69455	0.114505	0.99469
ZNF782	0.165178	7.69599	1.69377	0.114655	0.99469
GSTM2	0.428353	7.00838	1.69334	0.114739	0.99469
NACC1	0.154689	11.5552	1.69325	0.114756	0.99469
GRIPAP1	0.314082	8.86097	1.69216	0.114968	0.99469
WDR46	0.152001	10.1982	1.69092	0.115209	0.99469
JMJD8	0.276075	8.85194	1.69019	0.115351	0.99469
ELMO2	-0.225929	9.64017	-1.68993	0.115402	0.99469
RPL18A	0.199719	10.4454	1.68978	0.115431	0.99469
FANCF	0.177779	8.30361	1.68971	0.115444	0.99469
LATS2	-0.229891	11.1356	-1.68948	0.11549	0.99469
AC100810.1	0.31801	7.35336	1.68943	0.115499	0.99469
AC022415.1	0.198001	6.56358	1.68928	0.115528	0.99469
IGSF3	-0.436315	6.13155	-1.6892	0.115545	0.99469
CTBP2	0.163233	10.0398	1.68872	0.115637	0.99469
TMTC2	-0.741806	9.21503	-1.68861	0.115659	0.99469
NDUFA12	0.183405	9.61099	1.68829	0.115721	0.99469
DKK3	-0.521952	12.2718	-1.68828	0.115724	0.99469
UBAP2L	0.140909	12.572	1.68756	0.115863	0.99469
MT-ND6	0.41233	11.8032	1.68632	0.116107	0.99469
LEKR1	-0.171504	5.70227	-1.68601	0.116169	0.99469
OGFOD2	-0.129301	5.76582	-1.68576	0.116218	0.99469
HSPH1	-0.287671	12.7731	-1.68479	0.116407	0.99469
RAB7A	0.246833	13.1732	1.68472	0.116421	0.99469
ZBED5-AS1	0.21694	5.87547	1.68455	0.116454	0.99469
GRPEL1	0.203289	9.67156	1.68449	0.116467	0.99469
SNAI3-AS1	-0.239881	6.51877	-1.68441	0.116483	0.99469
AP000866.6	-0.312298	7.05392	-1.68412	0.116539	0.99469
ATP2C2-AS1	-0.322694	6.13163	-1.68379	0.116604	0.99469
SYT1	-0.414422	9.43697	-1.68253	0.116852	0.99469
GNAI1	-0.31056	9.53118	-1.68242	0.116874	0.99469
BRD3	0.271987	10.4487	1.6823	0.116898	0.99469
HELLPAR	-0.273378	7.38274	-1.68223	0.116912	0.99469
RPL23AP97	-0.32047	6.44749	-1.68207	0.116943	0.99469
PARP12	0.274054	7.99347	1.68192	0.116972	0.99469
UBE2MP1	0.12663	5.70983	1.68161	0.117034	0.99469
HTT	-0.145143	12.0094	-1.68101	0.117152	0.99469
SELENOK	-0.24582	8.97645	-1.68042	0.117268	0.99469
SLK	0.272199	12.8355	1.68034	0.117285	0.99469
BOC	-0.529042	6.60013	-1.67976	0.117399	0.99469
MIR181A1HG	-0.262184	7.48374	-1.67937	0.117476	0.99469
GCKR	0.369916	6.54692	1.67858	0.117634	0.99469
FUBP1	0.213353	12.0634	1.67799	0.11775	0.99469
ZDHHC12	0.228684	7.79251	1.67791	0.117766	0.99469
SLC39A8	-0.703327	9.90616	-1.67684	0.117978	0.99469
AC010680.2	-0.358253	6.12828	-1.67662	0.118023	0.99469
HSD17B14	-0.32197	5.7617	-1.67654	0.118038	0.99469
COA3	0.207335	7.72638	1.67567	0.118212	0.99469
ZNF416	0.168325	7.7191	1.67519	0.118307	0.99469
FRYL	-0.164696	11.9425	-1.67426	0.118492	0.99469
NUP155	-0.196762	11.2986	-1.67396	0.118552	0.99469
FRMPD4	-0.669968	9.61968	-1.67375	0.118594	0.99469
LHPP	0.271931	6.71804	1.67344	0.118655	0.99469
RPS2P5	0.557799	10.3043	1.67307	0.11873	0.99469
PARP3	0.266217	8.39355	1.67178	0.118989	0.99469
AP4S1	0.264207	7.48379	1.67163	0.119017	0.99469
TYRO3	-0.224575	8.50612	-1.67161	0.119023	0.99469
CNNM2	-0.233742	8.85363	-1.67152	0.11904	0.99469
NFYC	0.200155	9.30658	1.67097	0.11915	0.99469
SNW1	0.233832	11.2707	1.67072	0.119202	0.99469
NOP16	0.331339	8.71078	1.67064	0.119216	0.99469
TAF11	0.169292	9.03728	1.67059	0.119226	0.99469
AC022107.1	0.262027	6.48546	1.67009	0.119328	0.99469
MTND1P23	0.242736	6.39812	1.66957	0.119431	0.99469
NPIPB5	0.205825	8.28377	1.66866	0.119614	0.99469
ATP5ME	0.303467	8.44825	1.66845	0.119657	0.99469
AP5S1	-0.188048	8.0264	-1.66815	0.119718	0.99469
AL391422.4	0.203967	7.45869	1.66804	0.11974	0.99469
USP9X	-0.210511	13.8396	-1.66799	0.11975	0.99469
MICA	0.400731	9.31203	1.66748	0.119853	0.99469
MRPL12	0.210094	5.80421	1.66709	0.119932	0.99469
SLC9B2	-0.215087	9.82301	-1.66694	0.119962	0.99469
UBE2S	0.235507	10.2328	1.66593	0.120165	0.99469
AC073046.1	-0.123598	5.85624	-1.66562	0.120228	0.99469
APBB1IP	-0.598756	6.2843	-1.66552	0.120247	0.99469
YY1AP1	0.168345	9.90545	1.66541	0.12027	0.99469
ALG1	-0.160347	9.09667	-1.66502	0.12035	0.99469
AC062015.1	-0.207054	5.6345	-1.66479	0.120396	0.99469
MED17	-0.205858	7.94522	-1.66431	0.120492	0.99469
RPS18	0.191757	11.8604	1.66409	0.120538	0.99469
AC004486.1	0.337841	6.13754	1.66388	0.120579	0.99469
FIP1L1	0.220461	10.5654	1.66354	0.120648	0.99469
STAT4	-0.401022	6.44595	-1.66334	0.12069	0.99469
R3HDM2	-0.14141	10.002	-1.66332	0.120693	0.99469
ALKBH4	0.16595	7.00921	1.66271	0.120818	0.99469
PAIP2	0.235774	11.5337	1.66215	0.120932	0.99469
AC008443.1	-0.219703	6.43412	-1.66195	0.120973	0.99469
MED7	0.243736	8.32901	1.66151	0.121062	0.99469
AC007191.1	-0.182773	6.27489	-1.6615	0.121064	0.99469
PPP1R3F	-0.232876	7.17952	-1.6612	0.121123	0.99469
AC012306.2	0.182925	6.19765	1.66043	0.121281	0.99469
ZNF300	-0.273734	8.40262	-1.6604	0.121288	0.99469
DDX17	-0.246228	12.7577	-1.66028	0.121312	0.99469
PHF23	0.205679	10.5311	1.65995	0.121379	0.99469
IER3IP1	-0.317826	9.76592	-1.6596	0.12145	0.99469
ZNF552	0.173129	6.74672	1.65955	0.121461	0.99469
ZFP92	-0.33278	5.64976	-1.65893	0.121586	0.99469
KATNA1	0.215895	8.3275	1.65868	0.121637	0.99469
AC104118.1	0.16258	5.94214	1.65842	0.121692	0.99469
FAT4	-0.341006	10.853	-1.65829	0.121717	0.99469
LCP1	-0.973474	7.01283	-1.65791	0.121795	0.99469
TPPP	-0.197585	5.89776	-1.65752	0.121875	0.99469
ERFE	-0.778436	6.74292	-1.6573	0.12192	0.99469
CBX8	0.138891	6.41509	1.65632	0.12212	0.99469
RPL22L1	0.444104	11.0796	1.6555	0.122288	0.99469
DAPK1	-0.901632	8.49146	-1.65535	0.122319	0.99469
NGDN	0.253197	8.40342	1.65532	0.122326	0.99469
AOC2	-0.198206	5.81124	-1.65505	0.122381	0.99469
AL591848.4	-0.201288	5.88987	-1.65489	0.122414	0.99469
ST3GAL3	-0.169043	7.07453	-1.65461	0.122471	0.99469
ATAD1	-0.181157	11.6456	-1.65428	0.122539	0.99469
AC005736.1	0.281985	5.92432	1.65427	0.122541	0.99469
NASP	0.392215	10.6816	1.65383	0.122631	0.99469
EXD2	-0.177502	9.36131	-1.65365	0.122669	0.99469
AL354919.2	-0.18195	5.79544	-1.65327	0.122747	0.99469
PAG1	-0.635616	8.99214	-1.65323	0.122755	0.99469
IMMP2L	-0.195929	7.09935	-1.65278	0.122848	0.99469
EIF3M	-0.153626	12.1867	-1.65233	0.122941	0.99469
AC100786.1	0.218105	5.80533	1.65186	0.123037	0.99469
NELFA	0.18776	8.07186	1.6517	0.12307	0.99469
SRPRB	-0.22518	10.4738	-1.65148	0.123116	0.99469
AC019127.1	0.203572	5.9097	1.65147	0.123119	0.99469
AAK1	-0.19338	12.2073	-1.65132	0.123149	0.99469
ZNF225	0.234939	8.33246	1.65119	0.123176	0.99469
STMP1	-0.260315	10.4238	-1.65114	0.123187	0.99469
RHBDD2	0.278881	8.10332	1.65103	0.123208	0.99469
AC079781.5	0.257914	6.07424	1.65064	0.123289	0.99469
KIAA1958	-0.260144	6.93057	-1.64959	0.123505	0.99469
FEM1C	-0.270837	11.0266	-1.64943	0.12354	0.99469
TTBK2	-0.180413	9.71364	-1.64824	0.123786	0.99469
INO80E	0.203791	8.7787	1.64815	0.123804	0.99469
CFLAR	-0.20565	11.5818	-1.64808	0.12382	0.99469
JAZF1	0.227864	8.89176	1.6474	0.123961	0.99469
DHX37	-0.18805	9.96418	-1.64735	0.123971	0.99469
IL17RA	-0.388338	11.1671	-1.64659	0.124129	0.99469
MT-ND5	0.450028	15.5708	1.64602	0.124246	0.99469
TMEM216	0.182389	6.51946	1.64587	0.124279	0.99469
SETD2	-0.137194	12.3552	-1.64581	0.124291	0.99469
FMNL1	-0.488469	6.40427	-1.64503	0.124453	0.99469
NUTF2	0.159693	10.3444	1.64479	0.124503	0.99469
ZNF37A	0.168798	10.5602	1.6446	0.124544	0.99469
MRPL40	0.162734	9.56034	1.64381	0.124708	0.99469
LZTFL1	-0.152906	8.84269	-1.64381	0.124708	0.99469
HMGN2P5	0.572593	6.87888	1.64371	0.124728	0.99469
PLA2G4C	-0.398544	6.30179	-1.64067	0.125365	0.99469
TMEM9B	-0.188596	10.3857	-1.64039	0.125423	0.99469
POLR3GL	0.372244	6.72023	1.63949	0.125612	0.99469
SEPT10P1	0.182594	5.95297	1.63928	0.125656	0.99469
SLC39A10	-0.239169	11.6686	-1.63917	0.12568	0.99469
MRPL46	0.297658	6.92073	1.63856	0.125807	0.99469
COL4A3BP	-0.231811	10.7475	-1.63813	0.125899	0.99469
AC005332.6	-0.201166	9.46742	-1.63755	0.126021	0.99469
PMAIP1	-0.436557	8.21712	-1.63699	0.126137	0.99469
MMGT1	-0.177977	10.8079	-1.6362	0.126306	0.99469
ZNF174	0.200009	7.60772	1.63568	0.126415	0.99469
TMEM242	0.15824	8.2864	1.63565	0.126422	0.99469
AL035458.1	0.258108	6.68768	1.63527	0.1265	0.99469
AF129075.1	-0.232179	6.36822	-1.63493	0.126573	0.99469
PLXNB1	-0.402239	8.40829	-1.63492	0.126576	0.99469
PPP1R15A	-0.373174	12.0312	-1.63485	0.126589	0.99469
COPS5	0.186188	9.17163	1.63455	0.126654	0.99469
ZNF671	0.219565	7.22763	1.63432	0.126702	0.99469
PSMA6	0.209852	8.99369	1.63419	0.12673	0.99469
ISCA1	-0.226348	10.2575	-1.63374	0.126824	0.99469
ZNF850	-0.371852	9.06268	-1.63326	0.126927	0.99469
CSNK2A3	-0.237928	6.8679	-1.63224	0.127144	0.99469
VPS28	0.169837	8.00074	1.63221	0.127149	0.99469
METTL14	0.144244	9.87977	1.63218	0.127155	0.99469
AC000123.3	-0.205888	7.31935	-1.63176	0.127244	0.99469
THOC7	0.178254	10.3597	1.63153	0.127293	0.99469
C5orf34	0.190226	8.39855	1.63124	0.127356	0.99469
AP003108.4	-0.243222	5.82354	-1.6311	0.127384	0.99469
DTD2	0.269719	10.1649	1.63098	0.127411	0.99469
MIR4435-2HG	-0.232343	9.9755	-1.63088	0.127431	0.99469
GAPDHP40	0.159153	5.61222	1.63068	0.127474	0.99469
AP001020.2	-0.258686	6.12687	-1.63056	0.127499	0.99469
PDCD6IP	-0.151992	12.2352	-1.63052	0.127507	0.99469
CCDC14	-0.308876	10.422	-1.63051	0.12751	0.99469
LFNG	-0.350525	6.564	-1.63048	0.127516	0.99469
SEC14L1P1	0.145622	6.70231	1.63044	0.127525	0.99469
BBS5	-0.134662	6.51701	-1.63035	0.127545	0.99469
TNFRSF21	-0.533174	9.69372	-1.63009	0.1276	0.99469
FAU	-0.179017	11.8186	-1.63005	0.127608	0.99469
SCHIP1	-0.312776	6.37999	-1.62994	0.127631	0.99469
FBXL15	0.149543	6.53858	1.62981	0.127659	0.99469
TCTN2	0.233628	8.24315	1.62963	0.127698	0.99469
ACADM	0.137359	9.69356	1.62936	0.127756	0.99469
SCAND2P	-0.21919	7.59565	-1.62791	0.128065	0.99469
ZNF30	0.145069	7.45277	1.62738	0.128178	0.99469
FAM13A-AS1	-0.179834	5.74035	-1.62712	0.128234	0.99469
GPATCH11	0.192021	10.758	1.62707	0.128245	0.99469
BAD	0.190091	8.54895	1.62693	0.128274	0.99469
ITFG2	-0.220849	8.78871	-1.62689	0.128283	0.99469
MIPEP	-0.178835	8.5539	-1.62661	0.128343	0.99469
STMN3	-0.738647	8.20055	-1.62443	0.128809	0.99469
HYI	0.370065	9.75907	1.62437	0.128823	0.99469
NRDE2	-0.15274	9.03131	-1.62422	0.128855	0.99469
PSTPIP2	-0.302787	9.25492	-1.62422	0.128856	0.99469
AL353796.1	-0.204485	6.34533	-1.62418	0.128864	0.99469
SPCS2	0.190042	9.17851	1.62358	0.128992	0.99469
HIST1H2AG	0.517905	9.82937	1.62356	0.128997	0.99469
EGLN2	-0.291023	7.33517	-1.62355	0.128998	0.99469
NUP43	-0.180703	9.8175	-1.62313	0.12909	0.99469
KANSL1	-0.177792	10.1964	-1.62272	0.129178	0.99469
UNC5B	-0.636444	9.74393	-1.62219	0.129292	0.99469
AC009245.1	0.136935	5.71548	1.62192	0.12935	0.99469
SSBP4	0.17059	8.635	1.62167	0.129403	0.99469
C6orf89	-0.143161	11.3898	-1.6214	0.129461	0.99469
UTP11	0.238603	10.5875	1.62116	0.129513	0.99469
ST7-OT4	-0.246353	5.75993	-1.62112	0.129522	0.99469
CDADC1	-0.175455	7.58757	-1.62067	0.12962	0.99469
DLG5-AS1	0.187466	5.7137	1.62043	0.129671	0.99469
ANAPC11	0.214544	8.11043	1.61927	0.129921	0.99469
RNF4	0.141174	10.8746	1.6191	0.129959	0.99469
FAM124B	-0.436564	5.95924	-1.61871	0.130043	0.99469
RAB8A	0.162652	11.9379	1.6185	0.130089	0.99469
UBR4	-0.257443	12.9819	-1.61847	0.130096	0.99469
CPT1C	0.411908	7.5923	1.61825	0.130143	0.99469
IMPG2	-0.283531	5.74988	-1.61773	0.130255	0.99469
PRR14	0.213595	8.04667	1.61768	0.130265	0.99469
RING1	0.19135	9.03732	1.61704	0.130404	0.99469
RNF125	-0.282226	5.65656	-1.61696	0.130421	0.99469
DNAJB11	0.316058	10.8028	1.61623	0.130581	0.99469
GPR107	-0.185518	11.9612	-1.61617	0.130595	0.99469
AC104162.2	-0.224216	6.23492	-1.61566	0.130704	0.99469
RNF19A	-0.142256	10.4294	-1.61562	0.130713	0.99469
RPS3AP26	0.178272	6.2684	1.61467	0.130919	0.99469
SEC63P1	-0.193663	7.45911	-1.61293	0.1313	0.99469
DBR1	-0.167278	8.71789	-1.61235	0.131427	0.99469
NCOA3	-0.223252	11.9739	-1.61233	0.13143	0.99469
APEX2	0.17188	8.36688	1.61224	0.131451	0.99469
SLC12A7	-0.622986	8.70661	-1.61215	0.131469	0.99469
GPRIN3	-0.378831	5.64845	-1.61211	0.131478	0.99469
CUL9	-0.219809	9.06268	-1.61147	0.131618	0.99469
SLC25A25-AS1	-0.185705	6.04514	-1.61134	0.131646	0.99469
MIR503HG	-0.323063	6.07834	-1.61055	0.131821	0.99469
C10orf55	-0.192882	5.76757	-1.61008	0.131922	0.99469
AC099494.2	0.19819	5.60681	1.60988	0.131966	0.99469
ARHGAP26	-0.240285	8.08368	-1.60972	0.132002	0.99469
EDRF1	0.167453	10.1424	1.60915	0.132126	0.99469
CCDC137	0.243204	8.85957	1.60894	0.132172	0.99469
MESD	0.152857	10.6572	1.60886	0.13219	0.99469
RPS6KA6	0.32888	7.16231	1.60872	0.132221	0.99469
SERBP1	0.247202	13.0544	1.60865	0.132236	0.99469
PPP4R2	0.13929	11.3587	1.60832	0.132309	0.99469
ZNF607	0.24262	7.14875	1.60821	0.132333	0.99469
TBCC	-0.163796	9.25027	-1.60817	0.132342	0.99469
AL353795.3	-0.259385	6.04279	-1.60797	0.132387	0.99469
AC105285.1	-0.187766	6.1547	-1.60777	0.13243	0.99469
LINC00526	-0.150994	5.6218	-1.60733	0.132527	0.99469
CHMP1A	-0.178932	9.94291	-1.60732	0.132528	0.99469
JMJD1C	-0.196972	12.3235	-1.60722	0.13255	0.99469
KLHL9	-0.173382	11.5737	-1.60722	0.132552	0.99469
EIF2D	0.180527	8.98548	1.6072	0.132555	0.99469
AC106886.5	-0.206616	5.72877	-1.60696	0.132609	0.99469
CHMP1B	0.372644	10.8427	1.60665	0.132676	0.99469
RAB34	0.175034	10.0015	1.60629	0.132755	0.99469
STK35	-0.204692	9.85754	-1.60578	0.132867	0.99469
SPG11	-0.136444	10.921	-1.60568	0.132891	0.99469
SLC3A2	-0.294209	10.9457	-1.60548	0.132933	0.99469
BHLHE41	-0.395361	8.32762	-1.60501	0.133038	0.99469
PSIP1	0.436034	11.3239	1.60493	0.133055	0.99469
HSD17B12	-0.236099	10.8896	-1.60465	0.133119	0.99469
SLFNL1-AS1	-0.233228	6.16865	-1.60459	0.13313	0.99469
FAM218A	-0.262414	5.70059	-1.60426	0.133203	0.99469
SPAG4	0.223284	6.15551	1.60412	0.133236	0.99469
DCP1B	0.210718	8.31323	1.6033	0.133415	0.99469
PROSER2	-0.456945	7.1992	-1.603	0.133483	0.99469
ST13	-0.108226	11.5387	-1.60266	0.133558	0.99469
DGCR11	-0.255713	7.26632	-1.60204	0.133696	0.99469
CLNS1A	0.188144	11.0564	1.60186	0.133735	0.99469
GNPTAB	-0.35415	12.0004	-1.60166	0.13378	0.99469
RAB12	0.201295	10.5231	1.60159	0.133796	0.99469
AC025181.2	-0.197589	6.75194	-1.60143	0.13383	0.99469
TRIM41	-0.127144	8.81717	-1.60096	0.133935	0.99469
MKNK1	-0.135423	8.4465	-1.6009	0.133948	0.99469
RBM5	-0.262782	11.1554	-1.60082	0.133965	0.99469
ZFAND3	0.139581	10.5625	1.60046	0.134047	0.99469
GADD45GIP1	0.259463	10.4172	1.59977	0.1342	0.99469
CD82	-0.312596	6.91834	-1.59928	0.134309	0.99469
AP1S2	-0.276178	10.0052	-1.59919	0.134328	0.99469
ATP6V0B	-0.22623	8.73691	-1.59913	0.134342	0.99469
AC010809.2	-0.248466	5.72834	-1.59847	0.134488	0.99469
GEMIN6	0.285187	8.70581	1.59843	0.134497	0.99469
POC1B-AS1	-0.257271	6.21708	-1.59838	0.13451	0.99469
SERBP1P5	0.209465	6.45917	1.59803	0.134586	0.99469
AC004908.2	-0.18272	5.72159	-1.59785	0.134628	0.99469
COA7	-0.221161	10.1365	-1.59778	0.134643	0.99469
UBL4A	0.188772	9.10929	1.59768	0.134666	0.99469
EFCAB5	-0.247951	6.17822	-1.59677	0.134867	0.99469
TIMP1	0.455485	12.3055	1.59589	0.135066	0.99469
MIB2	-0.329696	7.9357	-1.59579	0.135088	0.99469
SMS	0.205245	12.5395	1.59559	0.135132	0.99469
ZNF790	0.252627	8.08285	1.59556	0.13514	0.99469
C12orf10	0.198841	8.47302	1.59539	0.135178	0.99469
NUDT8	0.177604	5.63874	1.59519	0.135222	0.99469
AC048341.1	-0.209378	8.2526	-1.59515	0.13523	0.99469
USP36	-0.195016	10.8301	-1.59513	0.135234	0.99469
HNRNPR	0.229223	12.6745	1.59512	0.135236	0.99469
AC026771.1	-0.211222	5.80289	-1.59499	0.135267	0.99469
EIF4E2	0.15003	10.6077	1.59461	0.135351	0.99469
SERPINB9P1	-0.889105	6.42332	-1.59441	0.135396	0.99469
TTC19	-0.227967	10.3884	-1.59397	0.135496	0.99469
CETN2	0.220866	10.089	1.59394	0.135501	0.99469
AP002761.3	0.190126	6.10029	1.59366	0.135565	0.99469
CEP120	-0.146347	10.5742	-1.59354	0.135592	0.99469
KAT8	0.162032	7.98797	1.59352	0.135595	0.99469
ARVCF	-0.168128	6.41592	-1.59337	0.13563	0.99469
MX1	-0.746157	7.78448	-1.5932	0.135668	0.99469
DDX1	0.213768	11.6509	1.59307	0.135698	0.99469
LMNA	0.281508	13.3345	1.59302	0.135708	0.99469
KIF16B	-0.66606	8.7604	-1.59282	0.135754	0.99469
FBN2	-1.51446	8.57676	-1.59257	0.135809	0.99469
BET1L	-0.172381	9.58797	-1.59254	0.135816	0.99469
ANGEL1	-0.228932	8.22243	-1.59235	0.135859	0.99469
WBP11	0.227696	11.2535	1.59228	0.135875	0.99469
GALNT13	-0.505522	5.55795	-1.59223	0.135885	0.99469
RIOK1	0.196307	10.3051	1.59176	0.135991	0.99469
AZIN1-AS1	-0.187808	5.94592	-1.59167	0.136011	0.99469
DPP8	-0.103617	11.6776	-1.59152	0.136046	0.99469
ZNF214	0.293971	6.909	1.59051	0.136273	0.99469
OSBPL8	-0.132416	13.4201	-1.59003	0.136382	0.99469
RIN1	0.181446	9.54989	1.5898	0.136434	0.99469
GTPBP4	0.180046	11.8233	1.58958	0.136482	0.99469
SUMO3	0.246757	10.8988	1.58942	0.136519	0.99469
AGPAT1	0.162619	10.5268	1.58926	0.136556	0.99469
RN7SL5P	0.203037	6.94108	1.58916	0.136577	0.99469
FER1L6	-0.881184	7.77397	-1.58914	0.136583	0.99469
AC091271.1	0.153461	5.77678	1.58912	0.136587	0.99469
PCDHGA4	-0.794144	7.65117	-1.5889	0.136638	0.99469
ANK1	-0.466266	6.57665	-1.58865	0.136694	0.99469
AR	-0.424156	8.865	-1.58834	0.136762	0.99469
UBIAD1	-0.178508	9.07884	-1.58816	0.136804	0.99469
MAF1	0.158922	9.47514	1.58796	0.136848	0.99469
INE1	-0.276416	6.11962	-1.58781	0.136883	0.99469
SPATA18	-0.354762	8.73609	-1.58748	0.136957	0.99469
WASH2P	-0.214168	5.74644	-1.58701	0.137065	0.99469
CBWD3	0.209661	5.73698	1.58653	0.137173	0.99469
AK1	0.372452	7.38923	1.58645	0.137191	0.99469
AC021078.1	-0.283315	9.12728	-1.58642	0.137199	0.99469
GEN1	-0.238358	10.0656	-1.58584	0.13733	0.99469
HIST2H2AB	0.473483	9.07316	1.58579	0.137342	0.99469
E2F3	-0.205498	10.6406	-1.58564	0.137376	0.99469
AC026954.3	0.343666	6.72704	1.58559	0.137386	0.99469
KLC4	-0.177958	7.13119	-1.58553	0.137399	0.99469
MTIF2	0.188942	10.2456	1.58528	0.137456	0.99469
MIR3142HG	-0.631765	6.74696	-1.58523	0.137467	0.99469
NDUFS4	-0.108035	11.0941	-1.5846	0.13761	0.99469
CHTF8	0.152935	7.63716	1.58446	0.137643	0.99469
HNRNPH2	0.207889	10.4143	1.58439	0.13766	0.99469
AGBL3	-0.206193	6.06554	-1.5841	0.137726	0.99469
GDNF	-0.648673	8.65113	-1.58407	0.137731	0.99469
HRAS	0.250214	9.64818	1.58385	0.137782	0.99469
EDNRA	-0.335901	9.86945	-1.58305	0.137964	0.99469
AC007038.2	-0.243954	5.8765	-1.58301	0.137974	0.99469
AL122020.1	-0.158368	5.83979	-1.58271	0.138041	0.99469
MPDZ	-0.171895	11.2071	-1.58263	0.13806	0.99469
AL133453.1	0.279279	6.23706	1.58233	0.138127	0.99469
RTF2	0.236182	11.1371	1.58215	0.138169	0.99469
PLPP4	-0.554662	6.31577	-1.58173	0.138265	0.99469
DIMT1	-0.150291	10.172	-1.58083	0.13847	0.99469
AC093297.2	-0.263428	7.69726	-1.58064	0.138515	0.99469
RNF14	-0.151498	11.2452	-1.58043	0.138563	0.99469
MYD88	0.212154	9.75363	1.58031	0.13859	0.99469
DDX39B	-0.399823	9.72601	-1.57999	0.138663	0.99469
RNF169	-0.192115	10.8861	-1.57911	0.138863	0.99469
SNRPE	0.199911	9.50509	1.57902	0.138886	0.99469
RN7SL674P	0.244677	7.04995	1.57852	0.139001	0.99469
AKAP8L	0.137878	9.86011	1.57849	0.139007	0.99469
RBM15	-0.167255	9.45728	-1.57839	0.139029	0.99469
MON2	-0.170142	11.0831	-1.57803	0.139112	0.99469
WHAMMP3	-0.195202	7.09034	-1.57778	0.139169	0.99469
RPS27AP16	0.177864	6.8804	1.57739	0.139258	0.99469
SUMO2	0.207117	9.84787	1.57728	0.139285	0.99469
SLC30A5	-0.180626	10.9002	-1.57683	0.139388	0.99469
FAM86EP	0.19601	6.2725	1.57669	0.13942	0.99469
CDC123	0.13013	11.5015	1.5765	0.139464	0.99469
CHD7	-0.730755	9.33208	-1.57624	0.139524	0.99469
CYP1A1	-0.887074	6.93337	-1.57593	0.139594	0.99469
ZNF503	0.258676	8.10383	1.57534	0.139731	0.99469
TUBB3	-0.170257	7.2424	-1.57486	0.139842	0.99469
GIGYF2	0.173641	11.3592	1.57471	0.139876	0.99469
GCNT3	-0.399528	5.86869	-1.57463	0.139894	0.99469
NFIC	0.226391	12.2505	1.57462	0.139896	0.99469
ISG20L2	-0.144161	10.3815	-1.57451	0.139921	0.99469
ATP6V1B2	-0.204226	11.1357	-1.57421	0.13999	0.99469
C12orf60	0.146681	6.13382	1.57367	0.140116	0.99469
DGLUCY	0.307747	9.20155	1.57362	0.140126	0.99469
HMGN1	0.194439	10.7109	1.57346	0.140164	0.99469
WDR54	0.154417	8.49352	1.57279	0.140318	0.99469
TRAPPC3	0.157956	9.27219	1.57276	0.140325	0.99469
RN7SKP255	0.288976	7.73525	1.57265	0.14035	0.99469
PCGF2	0.218502	9.28157	1.57264	0.140353	0.99469
THAP11	0.184821	7.69845	1.57237	0.140417	0.99469
SLC4A2	-0.136819	11.2524	-1.57212	0.140474	0.99469
ATP5MG	0.184234	8.56557	1.57186	0.140533	0.99469
ING1	0.160207	8.14983	1.57102	0.140729	0.99469
WDR76	0.485101	9.68249	1.57098	0.140737	0.99469
DUSP10	-0.424306	9.03526	-1.57068	0.140806	0.99469
AC110769.3	-0.257886	5.76134	-1.57032	0.14089	0.99469
RSBN1L	0.179581	10.0385	1.57003	0.140957	0.99469
GET4	0.217753	6.63931	1.56997	0.140972	0.99469
SUPT16HP1	0.246475	8.11577	1.56947	0.141089	0.99469
C7orf25	-0.144159	5.96843	-1.56927	0.141134	0.99469
CPE	-0.512746	7.88958	-1.56898	0.141201	0.99469
EPS15L1	0.138734	9.85719	1.56896	0.141206	0.99469
SIRT1	-0.205529	10.1479	-1.56846	0.141322	0.99469
ISY1	0.197962	8.02562	1.56815	0.141394	0.99469
LINC00476	0.306291	6.87471	1.56761	0.14152	0.99469
LUC7L	0.237114	9.1902	1.56698	0.141668	0.99469
BRCC3	0.251735	9.85627	1.56686	0.141695	0.99469
PRDM11	-0.184324	7.25822	-1.56677	0.141716	0.99469
AC025164.1	0.312408	7.21337	1.56653	0.141772	0.99469
HEATR5A	-0.294104	9.97201	-1.56598	0.141902	0.99469
HNRNPUL1	0.191235	12.415	1.5653	0.142059	0.99469
TGFA	-0.97376	6.81771	-1.56524	0.142073	0.99469
LSM2	-0.177318	8.66168	-1.56488	0.142159	0.99469
PEX5	-0.167699	8.80411	-1.56422	0.142312	0.99469
CCNL1	-0.400261	11.1669	-1.56373	0.142427	0.99469
CLDN1	-0.663569	6.47524	-1.56358	0.142462	0.99469
SLC30A1	-0.308395	11.6858	-1.56294	0.142612	0.99469
ST3GAL6	-0.239468	8.58462	-1.56272	0.142663	0.99469
ABHD18	0.186598	7.72898	1.56258	0.142697	0.99469
HDHD2	-0.264996	7.65992	-1.56243	0.142731	0.99469
AC072061.1	-0.155193	5.75211	-1.56226	0.142772	0.99469
ZNF461	0.176336	7.55451	1.5621	0.142808	0.99469
CDON	-0.443832	7.17335	-1.56206	0.142818	0.99469
APOL4	-0.375744	5.73356	-1.56194	0.142847	0.99469
SLC5A2	0.15755	6.13946	1.5616	0.142926	0.99469
[truncated: 13,033 more rows]
