# Supplementary material for: Omics Analyses of Stromal Cells from ACM Patients Reveal Alterations in Chromatin Organization and Mitochondrial Homeostasis
Source: Int J Mol Sci. 2023 Jun 12;24(12):10017. doi: 10.3390/ijms241210017 (PMC10298442; doi:10.3390/ijms241210017)
Supplement: Supplementary file 1 [file ijms-24-10017-s001.zip › Table S3_NET.xlsx]

## Sheet: Foglio 1
Table S3: Enrichment and gene network analysis
Name	GO ID	gene set size	FDR p-value	ES	NES
RRNA METABOLIC PROCESS	GO:0016072	233	0	0.505	2.2732
RIBOSOME BIOGENESIS	GO:0042254	253	0	0.5027	2.2937
MITOCHONDRIAL TRANSLATION	GO:0032543	102	0	0.5755	2.3069
ATP SYNTHESIS COUPLED ELECTRON TRANSPORT	GO:0042773	78	0	0.6001	2.3208
RRNA PROCESSING	GO:0006364	214	0	0.5219	2.3245
PEPTIDE BIOSYNTHETIC PROCESS	GO:0043043	316	0	0.4978	2.3273
MITOCHONDRIAL ATP SYNTHESIS COUPLED ELECTRON TRANSPORT	GO:0042775	77	0	0.6058	2.3334
DNA CONFORMATION CHANGE	GO:0071103	167	0	0.537	2.3346
VIRAL GENE EXPRESSION	GO:0019080	120	0	0.5657	2.351
VIRAL TRANSCRIPTION	GO:0019083	109	0	0.5781	2.3526
NEGATIVE REGULATION OF GENE EXPRESSION, EPIGENETIC	GO:0045814	83	0	0.6051	2.3697
CHROMATIN ASSEMBLY OR DISASSEMBLY	GO:0006333	116	0	0.5805	2.3824
NUCLEOSOME ORGANIZATION	GO:0034728	110	0	0.593	2.4011
DNA PACKAGING	GO:0006323	121	0	0.5827	2.4095
TRANSLATION	GO:0006412	300	0	0.5186	2.4101
NUCLEOSOME ASSEMBLY	GO:0006334	87	0	0.6197	2.4169
PROTEIN LOCALIZATION TO ENDOPLASMIC RETICULUM	GO:0070972	115	0	0.5934	2.4203
CHROMATIN ASSEMBLY	GO:0031497	99	0	0.6098	2.4213
MITOCHONDRIAL TRANSLATIONAL TERMINATION	GO:0070126	84	0	0.6197	2.4215
MITOCHONDRIAL TRANSLATIONAL ELONGATION	GO:0070125	84	0	0.622	2.4284
OXIDATIVE PHOSPHORYLATION	GO:0006119	81	0	0.6092	2.4338
TRANSLATIONAL TERMINATION	GO:0006415	91	0	0.6176	2.4338
COTRANSLATIONAL PROTEIN TARGETING TO MEMBRANE	GO:0006613	95	0	0.6332	2.4789
CHROMATIN SILENCING	GO:0006342	66	0	0.6736	2.489
TRANSLATIONAL INITIATION	GO:0006413	124	0	0.5984	2.5011
SRP-DEPENDENT COTRANSLATIONAL PROTEIN TARGETING TO MEMBRANE	GO:0006614	90	0	0.6414	2.5172
ESTABLISHMENT OF PROTEIN LOCALIZATION TO ENDOPLASMIC RETICULUM	GO:0072599	102	0	0.6334	2.5201
NUCLEAR-TRANSCRIBED MRNA CATABOLIC PROCESS, NONSENSE-MEDIATED DECAY	GO:0000184	111	0	0.6094	2.5211
PROTEIN TARGETING TO ER	GO:0045047	99	0	0.6456	2.5726
TRANSLATIONAL ELONGATION	GO:0006414	96	0.0001	0.552	2.2092
PROTEIN-DNA COMPLEX ASSEMBLY	GO:0065004	145	0.0001	0.513	2.2188
MULTI-ORGANISM METABOLIC PROCESS	GO:0044033	137	0.0001	0.5283	2.2263
MITOCHONDRIAL RESPIRATORY CHAIN COMPLEX ASSEMBLY	GO:0033108	86	0.0001	0.5717	2.2284
MITOCHONDRIAL ELECTRON TRANSPORT, NADH TO UBIQUINONE	GO:0006120	45	0.0001	0.653	2.2323
MRNA CATABOLIC PROCESS	GO:0006402	192	0.0001	0.4938	2.2356
AMIDE BIOSYNTHETIC PROCESS	GO:0043604	346	0.0001	0.4745	2.2509
PEPTIDE METABOLIC PROCESS	GO:0006518	390	0.0002	0.4587	2.203
NUCLEAR-TRANSCRIBED MRNA CATABOLIC PROCESS	GO:0000956	184	0.0002	0.5049	2.2033
RNA CATABOLIC PROCESS	GO:0006401	208	0.0003	0.4847	2.1823
CELLULAR RESPIRATION	GO:0045333	128	0.0003	0.521	2.1834
RESPIRATORY ELECTRON TRANSPORT CHAIN	GO:0022904	86	0.0003	0.5593	2.1854
RIBOSOMAL SMALL SUBUNIT BIOGENESIS	GO:0042274	56	0.0004	0.5852	2.1456
ELECTRON TRANSPORT CHAIN	GO:0022900	87	0.0004	0.5495	2.1541
PROTEIN-DNA COMPLEX SUBUNIT ORGANIZATION	GO:0071824	170	0.0004	0.4983	2.1572
MRNA METABOLIC PROCESS	GO:0016071	495	0.0004	0.4408	2.1592
RNA SPLICING, VIA TRANSESTERIFICATION REACTIONS	GO:0000375	260	0.0005	0.4649	2.1335
RNA SPLICING, VIA TRANSESTERIFICATION REACTIONS WITH BULGED ADENOSINE AS NUCLEOPHILE	GO:0000377	257	0.0006	0.4627	2.1093
MRNA SPLICING, VIA SPLICEOSOME	GO:0000398	257	0.0006	0.4627	2.1104
CHROMATIN SILENCING AT RDNA	GO:0000183	29	0.0006	0.6761	2.1301
MITOCHONDRIAL RESPIRATORY CHAIN COMPLEX I BIOGENESIS	GO:0097031	60	0.0007	0.5591	2.1025
RIBOSOME ASSEMBLY	GO:0042255	45	0.0011	0.5981	2.0646
PROTEIN TARGETING TO MEMBRANE	GO:0006612	139	0.0011	0.4921	2.0735
POSITIVE REGULATION OF GENE EXPRESSION, EPIGENETIC	GO:0045815	68	0.0013	0.5404	2.0524
CELLULAR PROTEIN COMPLEX DISASSEMBLY	GO:0043624	115	0.0013	0.5022	2.0549
MITOCHONDRIAL RESPIRATORY CHAIN COMPLEX I ASSEMBLY	GO:0032981	60	0.0015	0.5591	2.0459
PROTEIN HETEROTETRAMERIZATION	GO:0051290	29	0.0015	0.6624	2.048
MRNA PROCESSING	GO:0006397	305	0.0016	0.4457	2.0394
CARDIAC CHAMBER DEVELOPMENT	GO:0003205	48	0.0021	-0.6673	-2.1415
RNA SPLICING	GO:0008380	291	0.0021	0.4358	2.0192
RIBONUCLEOPROTEIN COMPLEX BIOGENESIS	GO:0022613	362	0.0022	0.431	2.0151
NADH DEHYDROGENASE COMPLEX ASSEMBLY	GO:0010257	60	0.0022	0.5591	2.0197
NUCLEOSIDE MONOPHOSPHATE METABOLIC PROCESS	GO:0009123	157	0.0025	0.4671	2.0083
NCRNA PROCESSING	GO:0034470	314	0.0026	0.4264	2.0002
GENE SILENCING	GO:0016458	150	0.0026	0.4708	2.0048
AMINOGLYCAN CATABOLIC PROCESS	GO:0006026	38	0.0027	-0.6809	-2.0896
CELL-CELL ADHESION VIA PLASMA-MEMBRANE ADHESION MOLECULES	GO:0098742	55	0.0028	-0.647	-2.081
PURINE NUCLEOSIDE TRIPHOSPHATE METABOLIC PROCESS	GO:0009144	147	0.0028	0.4673	1.9966
ATP METABOLIC PROCESS	GO:0046034	129	0.0028	0.4777	1.9969
HEART VALVE DEVELOPMENT	GO:0003170	24	0.003	-0.7478	-2.0658
TELOMERE ORGANIZATION	GO:0032200	92	0.003	0.4942	1.9913
RIBOSOMAL LARGE SUBUNIT BIOGENESIS	GO:0042273	54	0.0031	0.5462	1.9861
HEART VALVE MORPHOGENESIS	GO:0003179	24	0.0032	-0.7478	-2.0955
MATURATION OF SSU-RRNA	GO:0030490	44	0.0032	0.5743	1.9806
MULTICELLULAR ORGANISM METABOLIC PROCESS	GO:0044236	52	0.0033	-0.6348	-2.034
CHORDATE EMBRYONIC DEVELOPMENT	GO:0043009	100	0.0033	-0.556	-2.0219
NEGATIVE REGULATION OF EXTRINSIC APOPTOTIC SIGNALING PATHWAY IN ABSENCE OF LIGAND	GO:2001240	17	0.0034	-0.7865	-2.023
PURINE RIBONUCLEOSIDE MONOPHOSPHATE METABOLIC PROCESS	GO:0009167	153	0.0034	0.4595	1.9768
TERPENOID METABOLIC PROCESS	GO:0006721	35	0.0035	-0.6871	-2.0689
RETINOID METABOLIC PROCESS	GO:0001523	31	0.0035	-0.6985	-2.0367
EMBRYONIC DIGESTIVE TRACT DEVELOPMENT	GO:0048566	16	0.0035	-0.8086	-2.0166
CARDIAC VENTRICLE DEVELOPMENT	GO:0003231	39	0.0036	-0.6694	-2.0435
MULTICELLULAR ORGANISMAL MACROMOLECULE METABOLIC PROCESS	GO:0044259	49	0.0036	-0.6318	-2.0276
RIBONUCLEOSIDE MONOPHOSPHATE METABOLIC PROCESS	GO:0009161	155	0.0036	0.4578	1.9738
CARDIAC SEPTUM DEVELOPMENT	GO:0003279	36	0.0037	-0.6904	-2.1124
ATRIOVENTRICULAR VALVE DEVELOPMENT	GO:0003171	16	0.0037	-0.8185	-2.0505
DITERPENOID METABOLIC PROCESS	GO:0016101	33	0.0037	-0.6932	-2.024
PURINE RIBONUCLEOSIDE TRIPHOSPHATE METABOLIC PROCESS	GO:0009205	143	0.0038	0.4653	1.9684
DNA REPLICATION-DEPENDENT NUCLEOSOME ASSEMBLY	GO:0006335	27	0.0041	0.6441	1.9589
MATURATION OF SSU-RRNA FROM TRICISTRONIC RRNA TRANSCRIPT (SSU-RRNA, 5.8S RRNA, LSU-RRNA)	GO:0000462	33	0.0041	0.5941	1.9592
GLYCOSAMINOGLYCAN CATABOLIC PROCESS	GO:0006027	38	0.0042	-0.6809	-2.0973
DEFENSE RESPONSE TO GRAM-POSITIVE BACTERIUM	GO:0050830	17	0.0042	0.6936	1.9603
PURINE NUCLEOSIDE MONOPHOSPHATE METABOLIC PROCESS	GO:0009126	153	0.0043	0.4595	1.9558
DNA REPLICATION-DEPENDENT NUCLEOSOME ORGANIZATION	GO:0034723	27	0.0044	0.6441	1.9526
COLLAGEN METABOLIC PROCESS	GO:0032963	47	0.0045	-0.6201	-2.0024
RIBONUCLEOSIDE TRIPHOSPHATE METABOLIC PROCESS	GO:0009199	144	0.0045	0.4648	1.9469
CELLULAR AMIDE METABOLIC PROCESS	GO:0043603	469	0.0045	0.4075	1.9526
PROTEIN COMPLEX DISASSEMBLY	GO:0043241	141	0.0046	0.457	1.9475
NUCLEOBASE-CONTAINING COMPOUND CATABOLIC PROCESS	GO:0034655	280	0.0046	0.4239	1.9482
ISOPRENOID METABOLIC PROCESS	GO:0006720	48	0.0053	-0.6217	-1.9956
MYELOID LEUKOCYTE MIGRATION	GO:0097529	27	0.0055	-0.6947	-1.9763
DIGESTIVE TRACT DEVELOPMENT	GO:0048565	35	0.0056	-0.663	-1.9812
CELL ADHESION	GO:0007155	319	0.0057	-0.4851	-1.9884
NEGATIVE REGULATION OF SIGNAL TRANSDUCTION IN ABSENCE OF LIGAND	GO:1901099	17	0.0057	-0.7865	-1.977
DIGESTIVE SYSTEM DEVELOPMENT	GO:0055123	35	0.0058	-0.663	-1.9819
AROMATIC COMPOUND CATABOLIC PROCESS	GO:0019439	300	0.0059	0.4179	1.9277
BIOLOGICAL ADHESION	GO:0022610	324	0.0061	-0.4827	-1.982
MACROMOLECULAR COMPLEX DISASSEMBLY	GO:0032984	169	0.0062	0.4467	1.9224
EMBRYO DEVELOPMENT ENDING IN BIRTH OR EGG HATCHING	GO:0009792	100	0.0063	-0.556	-1.9823
EXTRACELLULAR MATRIX DISASSEMBLY	GO:0022617	48	0.0066	-0.6241	-1.9653
NUCLEOSIDE TRIPHOSPHATE METABOLIC PROCESS	GO:0009141	158	0.0071	0.4454	1.913
EXTRACELLULAR STRUCTURE ORGANIZATION	GO:0043062	152	0.0073	-0.5132	-1.9539
NCRNA METABOLIC PROCESS	GO:0034660	442	0.0078	0.3994	1.9064
HETEROCYCLE CATABOLIC PROCESS	GO:0046700	296	0.0081	0.4076	1.9021
EXTRACELLULAR MATRIX ORGANIZATION	GO:0030198	152	0.0085	-0.5132	-1.9444
ORGANIC CYCLIC COMPOUND CATABOLIC PROCESS	GO:1901361	311	0.0087	0.4089	1.8952
REGULATION OF MACROPHAGE DERIVED FOAM CELL DIFFERENTIATION	GO:0010743	19	0.0104	-0.7269	-1.932
REGULATION OF GENE EXPRESSION, EPIGENETIC	GO:0040029	181	0.0107	0.4339	1.8786
POSITIVE REGULATION OF SUBSTRATE ADHESION-DEPENDENT CELL SPREADING	GO:1900026	19	0.0112	0.6634	1.8731
T CELL ACTIVATION	GO:0042110	60	0.0124	-0.5699	-1.9171
ANTEROGRADE TRANS-SYNAPTIC SIGNALING	GO:0098916	129	0.0127	-0.5096	-1.9139
MORPHOGENESIS OF EMBRYONIC EPITHELIUM	GO:0016331	34	0.0128	-0.6443	-1.9175
GLYCOSAMINOGLYCAN METABOLIC PROCESS	GO:0030203	95	0.013	-0.5379	-1.9087
MONONUCLEAR CELL PROLIFERATION	GO:0032943	15	0.0131	-0.773	-1.9184
SYNAPTIC SIGNALING	GO:0099536	129	0.0133	-0.5096	-1.9089
REGULATION OF EXTRINSIC APOPTOTIC SIGNALING PATHWAY IN ABSENCE OF LIGAND	GO:2001239	20	0.0141	-0.7319	-1.8958
AMINOGLYCAN METABOLIC PROCESS	GO:0006022	96	0.0142	-0.5349	-1.8996
CELLULAR NITROGEN COMPOUND CATABOLIC PROCESS	GO:0044270	297	0.0142	0.4054	1.85
DIGESTION	GO:0007586	23	0.0143	-0.6956	-1.8965
COLLAGEN CATABOLIC PROCESS	GO:0030574	41	0.0144	-0.6165	-1.9001
LEUKOCYTE MIGRATION	GO:0050900	125	0.0144	-0.5058	-1.8976
ENERGY DERIVATION BY OXIDATION OF ORGANIC COMPOUNDS	GO:0015980	164	0.0144	0.4211	1.8501
MULTICELLULAR ORGANISMAL CATABOLIC PROCESS	GO:0044243	42	0.0147	-0.6234	-1.9006
TRANS-SYNAPTIC SIGNALING	GO:0099537	129	0.0148	-0.5096	-1.8916
CHEMICAL SYNAPTIC TRANSMISSION	GO:0007268	129	0.0149	-0.5096	-1.8923
REGULATION OF AXON EXTENSION	GO:0030516	27	0.0152	-0.6533	-1.8888
VENTRICULAR SEPTUM DEVELOPMENT	GO:0003281	24	0.0152	-0.6751	-1.8849
GLYCOSAMINOGLYCAN BIOSYNTHETIC PROCESS	GO:0006024	74	0.0155	-0.5477	-1.8853
CELL-CELL ADHESION	GO:0098609	147	0.0164	-0.4931	-1.879
ESTABLISHMENT OF PROTEIN LOCALIZATION TO MEMBRANE	GO:0090150	219	0.0165	0.4082	1.8365
EMBRYO DEVELOPMENT	GO:0009790	241	0.0172	-0.466	-1.8744
NEUTRAL AMINO ACID TRANSPORT	GO:0015804	15	0.018	-0.7459	-1.8706
GRANULOCYTE CHEMOTAXIS	GO:0071621	18	0.0206	-0.7177	-1.8607
HEART MORPHOGENESIS	GO:0003007	84	0.0207	-0.5388	-1.8613
GLUTATHIONE DERIVATIVE BIOSYNTHETIC PROCESS	GO:1901687	16	0.0208	0.6582	1.8152
AMINOGLYCAN BIOSYNTHETIC PROCESS	GO:0006023	75	0.0212	-0.5442	-1.8573
POSITIVE REGULATION OF VIRAL TRANSCRIPTION	GO:0050434	37	0.0214	0.5406	1.8121
RIBOSOMAL LARGE SUBUNIT ASSEMBLY	GO:0000027	20	0.0217	0.6363	1.8095
CARDIAC CHAMBER MORPHOGENESIS	GO:0003206	40	0.0224	-0.6073	-1.8516
REGULATION OF ACTION POTENTIAL	GO:0098900	26	0.0231	-0.6669	-1.8477
ENDOCARDIAL CUSHION DEVELOPMENT	GO:0003197	21	0.0231	-0.68	-1.8467
CARDIAC VENTRICLE MORPHOGENESIS	GO:0003208	30	0.0233	-0.6302	-1.8482
MITOCHONDRIAL RESPIRATORY CHAIN COMPLEX IV BIOGENESIS	GO:0097034	15	0.0237	0.6551	1.8005
REGULATION OF MEMBRANE DEPOLARIZATION	GO:0003254	20	0.0241	-0.7015	-1.8391
REGULATION OF CARDIAC MUSCLE CELL ACTION POTENTIAL	GO:0098901	19	0.0244	-0.6994	-1.8393
HEART DEVELOPMENT	GO:0007507	149	0.0245	-0.4835	-1.8398
TUBE DEVELOPMENT	GO:0035295	145	0.0246	-0.484	-1.8408
CARDIAC ATRIUM DEVELOPMENT	GO:0003230	15	0.0248	-0.7417	-1.8365
SYNAPSE ORGANIZATION	GO:0050808	55	0.0259	-0.5495	-1.832
NUCLEOSIDE BIOSYNTHETIC PROCESS	GO:0009163	27	0.0261	0.5707	1.79
TELOMERE MAINTENANCE	GO:0000723	80	0.0272	0.4498	1.785
DEFENSE RESPONSE TO BACTERIUM	GO:0042742	41	0.0276	0.5199	1.7831
CYTOCHROME COMPLEX ASSEMBLY	GO:0017004	31	0.0289	0.5663	1.778
GLUTATHIONE DERIVATIVE METABOLIC PROCESS	GO:1901685	16	0.0297	0.6582	1.774
GLYCOSYL COMPOUND BIOSYNTHETIC PROCESS	GO:1901659	29	0.0299	0.5633	1.772
SYNAPSE ASSEMBLY	GO:0007416	34	0.0301	-0.608	-1.8205
REGULATION OF CALCIUM ION-DEPENDENT EXOCYTOSIS	GO:0017158	24	0.0301	-0.664	-1.8186
LEUKOCYTE CHEMOTAXIS	GO:0030595	36	0.0302	-0.5982	-1.8171
ARTERY DEVELOPMENT	GO:0060840	28	0.031	-0.6311	-1.8142
CELL-CELL JUNCTION ORGANIZATION	GO:0045216	91	0.031	-0.511	-1.8132
POSITIVE REGULATION OF PEPTIDE SECRETION	GO:0002793	83	0.0312	-0.515	-1.8108
CYCLIC-NUCLEOTIDE-MEDIATED SIGNALING	GO:0019935	15	0.0313	-0.721	-1.8114
POSITIVE REGULATION OF CYTOKINE SECRETION	GO:0050715	39	0.0315	-0.5996	-1.8092
POSITIVE REGULATION OF SECRETION	GO:0051047	128	0.0315	-0.4819	-1.8084
NEURAL TUBE DEVELOPMENT	GO:0021915	36	0.0316	-0.5991	-1.8069
TISSUE MORPHOGENESIS	GO:0048729	163	0.032	-0.4698	-1.8052
REGULATION OF PROTEIN UBIQUITINATION INVOLVED IN UBIQUITIN-DEPENDENT PROTEIN CATABOLIC PROCESS	GO:2000058	96	0.0341	0.4331	1.7582
TELOMERE CAPPING	GO:0016233	24	0.0352	0.5769	1.7538
POSITIVE REGULATION OF PROTEIN SECRETION	GO:0050714	81	0.0367	-0.5096	-1.7939
MITOCHONDRIAL RESPIRATORY CHAIN COMPLEX IV ASSEMBLY	GO:0033617	15	0.0369	0.6551	1.7459
POSITIVE REGULATION OF TELOMERASE RNA LOCALIZATION TO CAJAL BODY	GO:1904874	15	0.037	0.6564	1.7467
CHROMATIN ORGANIZATION	GO:0006325	407	0.037	0.3671	1.7476
GRANULOCYTE MIGRATION	GO:0097530	19	0.0404	-0.6949	-1.7825
GLYCOSPHINGOLIPID METABOLIC PROCESS	GO:0006687	42	0.0405	-0.5746	-1.7814
PROTEIN HETEROOLIGOMERIZATION	GO:0051291	51	0.0406	0.4714	1.7345
RENAL SYSTEM DEVELOPMENT	GO:0072001	95	0.0407	-0.4956	-1.7833
REGULATION OF PLASMA LIPOPROTEIN PARTICLE LEVELS	GO:0097006	23	0.041	-0.6552	-1.7846
EPITHELIAL TUBE FORMATION	GO:0072175	35	0.041	-0.5955	-1.7835
CHOLESTEROL TRANSPORT	GO:0030301	27	0.0413	-0.6211	-1.7788
ESTABLISHMENT OF PROTEIN LOCALIZATION TO ORGANELLE	GO:0072594	294	0.0414	0.3709	1.7299
REGULATION OF CELL AGING	GO:0090342	22	0.0414	0.587	1.7316
EPITHELIUM DEVELOPMENT	GO:0060429	291	0.0416	-0.4349	-1.7772
PROTEIN LOCALIZATION TO MEMBRANE	GO:0072657	280	0.0418	0.3754	1.7299
O-GLYCAN PROCESSING	GO:0016266	32	0.0419	-0.6082	-1.7758
POSITIVE REGULATION OF PROTEIN KINASE B SIGNALING	GO:0051897	41	0.0424	-0.5754	-1.7729
REGULATION OF VASCULAR ENDOTHELIAL GROWTH FACTOR PRODUCTION	GO:0010574	19	0.0425	-0.6816	-1.7738
AEROBIC RESPIRATION	GO:0009060	45	0.043	0.504	1.7225
HISTONE EXCHANGE	GO:0043486	42	0.0434	0.5063	1.7206
VIRAL LIFE CYCLE	GO:0019058	216	0.0434	0.3904	1.7226
NEGATIVE REGULATION OF CELL CYCLE ARREST	GO:0071157	15	0.0434	0.6554	1.7233
PROTEIN TETRAMERIZATION	GO:0051262	80	0.0434	0.4516	1.7245
RNA-DEPENDENT DNA BIOSYNTHETIC PROCESS	GO:0006278	16	0.0436	0.64	1.7189
PYRIMIDINE NUCLEOSIDE METABOLIC PROCESS	GO:0006213	26	0.0437	0.5561	1.7171
GENERATION OF PRECURSOR METABOLITES AND ENERGY	GO:0006091	207	0.0438	0.3852	1.7177
NEGATIVE REGULATION OF UBIQUITIN PROTEIN LIGASE ACTIVITY	GO:1904667	76	0.0446	0.4524	1.7134
CIRCULATORY SYSTEM DEVELOPMENT	GO:0072359	263	0.0454	-0.4375	-1.7639
STEROL TRANSPORT	GO:0015918	28	0.0455	-0.6193	-1.7629
TISSUE DEVELOPMENT	GO:0009888	483	0.0455	-0.4129	-1.7623
MORPHOGENESIS OF AN EPITHELIUM	GO:0002009	126	0.0456	-0.4765	-1.7613
MULTI-MULTICELLULAR ORGANISM PROCESS	GO:0044706	27	0.0457	-0.6256	-1.7646
LEUKOCYTE PROLIFERATION	GO:0070661	19	0.0459	-0.6754	-1.7659
GLUTATHIONE METABOLIC PROCESS	GO:0006749	29	0.0461	0.5422	1.7052
PYRIMIDINE NUCLEOSIDE BIOSYNTHETIC PROCESS	GO:0046134	17	0.0461	0.6167	1.7081
EAR DEVELOPMENT	GO:0043583	26	0.0462	-0.6417	-1.7646
TELOMERE MAINTENANCE VIA TELOMERASE	GO:0007004	15	0.0463	0.6395	1.7055
ORGANIC HYDROXY COMPOUND TRANSPORT	GO:0015850	42	0.0464	-0.5715	-1.7588
BETA-CATENIN-TCF COMPLEX ASSEMBLY	GO:1904837	37	0.0465	0.5179	1.7062
ARTERY MORPHOGENESIS	GO:0048844	27	0.047	-0.6319	-1.7573
KIDNEY DEVELOPMENT	GO:0001822	88	0.0493	-0.4933	-1.7518
REGULATION OF FILOPODIUM ASSEMBLY	GO:0051489	27	0.0495	-0.6148	-1.7524
REGULATION OF SYSTEM PROCESS	GO:0044057	160	0.0495	-0.4516	-1.7488
CARDIAC EPITHELIAL TO MESENCHYMAL TRANSITION	GO:0060317	16	0.0497	-0.6886	-1.7493
FEMALE PREGNANCY	GO:0007565	24	0.05	-0.6256	-1.7497
ANTIMICROBIAL HUMORAL RESPONSE	GO:0019730	17	0.0502	0.6064	1.6953
PEPTIDE SECRETION	GO:0002790	52	0.0508	-0.5325	-1.7457
POSITIVE REGULATION OF EPITHELIAL CELL PROLIFERATION	GO:0050679	75	0.0516	-0.4976	-1.7437
DETOXIFICATION	GO:0098754	15	0.0531	0.6291	1.6879
TELOMERE MAINTENANCE VIA TELOMERE LENGTHENING	GO:0010833	18	0.0552	0.6089	1.6827
ANATOMICAL STRUCTURE FORMATION INVOLVED IN MORPHOGENESIS	GO:0048646	258	0.0555	-0.4303	-1.7346
CARDIAC SEPTUM MORPHOGENESIS	GO:0060411	27	0.0558	-0.6167	-1.735
REGULATION OF CYTOKINE SECRETION	GO:0050707	57	0.0559	-0.522	-1.7356
POSITIVE REGULATION OF NEURON PROJECTION DEVELOPMENT	GO:0010976	79	0.0566	-0.5067	-1.7324
CYTOKINE PRODUCTION	GO:0001816	38	0.057	-0.5762	-1.7295
POSITIVE REGULATION OF SECRETION BY CELL	GO:1903532	122	0.0572	-0.4687	-1.7309
REGULATION OF EXTENT OF CELL GROWTH	GO:0061387	28	0.0572	-0.6079	-1.73
LYMPHOCYTE ACTIVATION	GO:0046649	103	0.0573	-0.4807	-1.7283
REGULATION OF VIRAL TRANSCRIPTION	GO:0046782	53	0.058	0.4587	1.6768
PROTEIN SECRETION	GO:0009306	48	0.0584	-0.5381	-1.7258
POSITIVE REGULATION OF VASCULAR ENDOTHELIAL GROWTH FACTOR PRODUCTION	GO:0010575	18	0.0591	-0.6746	-1.7239
KERATAN SULFATE METABOLIC PROCESS	GO:0042339	23	0.0598	-0.6403	-1.7213
OUTFLOW TRACT MORPHOGENESIS	GO:0003151	27	0.0599	-0.6078	-1.722
POSITIVE REGULATION OF EPITHELIAL CELL MIGRATION	GO:0010634	78	0.0601	-0.4929	-1.7188
UROGENITAL SYSTEM DEVELOPMENT	GO:0001655	99	0.0605	-0.4759	-1.7189
AORTA MORPHOGENESIS	GO:0035909	15	0.0605	-0.7047	-1.7159
REGULATION OF NEURON PROJECTION DEVELOPMENT	GO:0010975	147	0.0607	-0.4516	-1.7165
POSITIVE REGULATION OF FILOPODIUM ASSEMBLY	GO:0051491	18	0.0609	-0.6605	-1.717
SKIN DEVELOPMENT	GO:0043588	59	0.061	-0.5181	-1.719
TRANSCRIPTION-COUPLED NUCLEOTIDE-EXCISION REPAIR	GO:0006283	72	0.0631	0.4315	1.663
REGULATION OF UBIQUITIN PROTEIN LIGASE ACTIVITY	GO:1904666	87	0.0632	0.4321	1.6636
APOPTOTIC NUCLEAR CHANGES	GO:0030262	19	0.0632	0.5775	1.6646
HORMONE METABOLIC PROCESS	GO:0042445	48	0.0633	-0.5341	-1.7106
REGULATION OF MRNA PROCESSING	GO:0050684	67	0.0635	0.4382	1.665
REGULATION OF LIPID STORAGE	GO:0010883	29	0.0637	-0.5884	-1.7107
ENDOCRINE PROCESS	GO:0050886	15	0.064	-0.6894	-1.7082
POSITIVE REGULATION OF LYMPHOCYTE MEDIATED IMMUNITY	GO:0002708	29	0.0642	-0.5981	-1.7086
EMBRYONIC ORGAN DEVELOPMENT	GO:0048568	100	0.0643	-0.4753	-1.7072
ANIMAL ORGAN MORPHOGENESIS	GO:0009887	234	0.066	-0.4272	-1.7039
NEGATIVE REGULATION OF UBIQUITIN-PROTEIN TRANSFERASE ACTIVITY	GO:0051444	81	0.0669	0.4281	1.6554
TUBE FORMATION	GO:0035148	42	0.0672	-0.545	-1.7008
REGULATION OF STEROID BIOSYNTHETIC PROCESS	GO:0050810	26	0.0674	-0.602	-1.7012
REGULATION OF TRANSCRIPTION ELONGATION FROM RNA POLYMERASE II PROMOTER	GO:0034243	19	0.0678	0.5784	1.653
REGULATION OF PROTEIN KINASE B SIGNALING	GO:0051896	64	0.0682	-0.5015	-1.6984
CELL-CELL JUNCTION ASSEMBLY	GO:0007043	44	0.0688	-0.541	-1.6969
REGULATION OF BLOOD CIRCULATION	GO:1903522	100	0.069	-0.4715	-1.6959
REGULATION OF SYSTEMIC ARTERIAL BLOOD PRESSURE	GO:0003073	26	0.0697	-0.6042	-1.6943
CELL-SUBSTRATE JUNCTION ASSEMBLY	GO:0007044	25	0.0706	0.5343	1.6472
MALE GONAD DEVELOPMENT	GO:0008584	23	0.0708	-0.6153	-1.6915
AORTA DEVELOPMENT	GO:0035904	16	0.0713	-0.6727	-1.6916
CLEAVAGE INVOLVED IN RRNA PROCESSING	GO:0000469	18	0.0728	0.5894	1.6427
REGULATION OF PROTEIN AUTOPHOSPHORYLATION	GO:0031952	28	0.0733	-0.5985	-1.6876
REGULATION OF CELLULAR AMINO ACID METABOLIC PROCESS	GO:0006521	51	0.0733	0.4559	1.641
REGULATION OF CARDIAC MUSCLE CELL CONTRACTION	GO:0086004	20	0.0743	-0.626	-1.6843
REGULATION OF SECRETION	GO:0051046	243	0.0748	-0.4183	-1.6844
GENE SILENCING BY RNA	GO:0031047	103	0.0748	0.4107	1.6377
CENP-A CONTAINING CHROMATIN ORGANIZATION	GO:0061641	35	0.0749	0.499	1.6366
DEVELOPMENT OF PRIMARY MALE SEXUAL CHARACTERISTICS	GO:0046546	23	0.0752	-0.6153	-1.6846
RESPIRATORY CHAIN COMPLEX IV ASSEMBLY	GO:0008535	22	0.0752	0.5571	1.6351
CARDIAC MUSCLE TISSUE MORPHOGENESIS	GO:0055008	23	0.0767	-0.6137	-1.6803
CARDIAC MUSCLE TISSUE DEVELOPMENT	GO:0048738	50	0.0771	-0.5271	-1.6786
EMBRYONIC MORPHOGENESIS	GO:0048598	152	0.0776	-0.4424	-1.6786
GLYCOPROTEIN METABOLIC PROCESS	GO:0009100	224	0.0793	-0.4188	-1.675
CENP-A CONTAINING NUCLEOSOME ASSEMBLY	GO:0034080	35	0.0822	0.499	1.6235
REGULATION OF DENDRITE MORPHOGENESIS	GO:0048814	30	0.083	-0.5635	-1.6702
REGULATION OF CARDIOCYTE DIFFERENTIATION	GO:1905207	22	0.086	-0.6063	-1.6659
NEGATIVE REGULATION OF PROTEIN UBIQUITINATION	GO:0031397	116	0.0865	0.3862	1.6161
SPHINGOLIPID METABOLIC PROCESS	GO:0006665	85	0.0889	-0.4714	-1.6613
CELL JUNCTION ORGANIZATION	GO:0034330	109	0.089	-0.4557	-1.6619
TRABECULA MORPHOGENESIS	GO:0061383	15	0.0896	-0.6722	-1.6579
EMBRYONIC EPITHELIAL TUBE FORMATION	GO:0001838	31	0.09	-0.5719	-1.6581
CELLULAR RESPONSE TO ALCOHOL	GO:0097306	19	0.0901	-0.6403	-1.6587
TUBE MORPHOGENESIS	GO:0035239	109	0.0906	-0.4566	-1.6589
POTASSIUM ION TRANSPORT	GO:0006813	32	0.0912	-0.5675	-1.6547
PROTEIN TARGETING TO PLASMA MEMBRANE	GO:0072661	17	0.0914	-0.6592	-1.6533
REGULATION OF CATION CHANNEL ACTIVITY	GO:2001257	55	0.0916	-0.5051	-1.6537
REGULATION OF BMP SIGNALING PATHWAY	GO:0030510	36	0.0917	-0.5409	-1.6548
TRANSCRIPTION ELONGATION FROM RNA POLYMERASE II PROMOTER	GO:0006368	83	0.0917	0.4135	1.6081
REGULATION OF EPITHELIAL CELL PROLIFERATION	GO:0050678	129	0.0918	-0.4407	-1.6525
DNA REPLICATION-INDEPENDENT NUCLEOSOME ASSEMBLY	GO:0006336	46	0.093	0.4644	1.6054
IN UTERO EMBRYONIC DEVELOPMENT	GO:0001701	32	0.0938	-0.5469	-1.6496
PEPTIDE HORMONE PROCESSING	GO:0016486	15	0.094	-0.6556	-1.6488
DNA REPLICATION-INDEPENDENT NUCLEOSOME ORGANIZATION	GO:0034724	47	0.0941	0.4538	1.603
REGULATION OF SECRETION BY CELL	GO:1903530	231	0.0951	-0.4134	-1.6461
POSITIVE REGULATION OF LIPID KINASE ACTIVITY	GO:0090218	18	0.0955	-0.6372	-1.6464
POSITIVE REGULATION OF ENDOTHELIAL CELL MIGRATION	GO:0010595	55	0.0955	-0.5023	-1.6451
RESPONSE TO FATTY ACID	GO:0070542	18	0.0955	-0.6325	-1.6438
HETEROPHILIC CELL-CELL ADHESION VIA PLASMA MEMBRANE CELL ADHESION MOLECULES	GO:0007157	19	0.0961	-0.6337	-1.6439
REGULATION OF ACTIN FILAMENT-BASED MOVEMENT	GO:1903115	21	0.0963	-0.6188	-1.6424
REGULATION OF CELLULAR AMINE METABOLIC PROCESS	GO:0033238	53	0.0967	0.4431	1.5987
MITOCHONDRIAL FISSION	GO:0000266	17	0.0969	-0.6511	-1.6407
REGULATION OF REGULATED SECRETORY PATHWAY	GO:1903305	44	0.0969	-0.525	-1.6399
POSITIVE REGULATION OF NEURON APOPTOTIC PROCESS	GO:0043525	16	0.0975	-0.6501	-1.6407
REGULATION OF HEART CONTRACTION	GO:0008016	85	0.0976	-0.4645	-1.6385
BONE DEVELOPMENT	GO:0060348	41	0.098	-0.5301	-1.6376
REGULATION OF TRANSMEMBRANE TRANSPORTER ACTIVITY	GO:0022898	89	0.0983	-0.4616	-1.6359
VASCULATURE DEVELOPMENT	GO:0001944	161	0.0986	-0.4224	-1.6362
